# Supplementary material for: Genomic and Functional Characterization of Longitudinal Pseudomonas aeruginosa Isolates from Young Patients with Cystic Fibrosis
Source: Microbiol Spectr. 2023 Jun 26;11(4):e01556-23. doi: 10.1128/spectrum.01556-23 (PMC10433850; doi:10.1128/spectrum.01556-23)
Supplement: Supplemental file 2 — Supplemental material. Download spectrum.01556-23-s0002.xlsx, XLSX file, 0.04 MB [file spectrum.01556-23-s0002.xlsx]

## Sheet: TableS1
Supplemental Table 1. Isolates examined in this study.
	Isolate		Alternate Designation		Origin		Source Material		Obtained from		Patient information		Subject number		Final Contig no.		Genome size (bp)		GC		N50		Total Reads	Total Bases	Genome size (bp)	seq cov	BioProject	BioSample	WGS	SRA
	CEC1		BE-408		Environmental		Green onion (Vancouver)		Speert		Speert		N/A		102		6471347		66.17		277594		6450062	973959362	6471347	150.503	PRJNA607994	SAMN14160331	JAAOHP000000000	SRR11288364
	CEC2		BE-409		Environmental		Potato (Vancouver)		Speert		Speert		N/A		237		6687508		0.6603		67065		5331876	805113276	6687508	120.391	PRJNA607994	SAMN14160332	JAAOHO000000000	SRR11288363
	CEC3		BE-410		Environmental		Green pepper (Vancouver)		Speert		Speert		N/A		72		6313227		0.6645		299812		6815538	1029146238	6313227	163.014	PRJNA607994	SAMN14160333	JAALIL000000000	SRR11288324
	CEC4		BE-413		Environmental		Radish (Vancouver)		Speert		Speert		N/A		166		6480771		0.6596		211976		5820412	878882212	6480771	135.614	PRJNA607994	SAMN14160334	JAAOHN000000000	SRR11288313
	CEC5		BE-417		Environmental		Japenese river		Speert		Speert		N/A		91		6753611		0.6618		262202		7410256	1118948656	6753611	165.682	PRJNA607994	SAMN14160335	JAALIK000000000	SRR11288302
	CEC6		BE-421		Environmental		Japanese river		Speert		Speert		N/A		99		6462083		0.6619		162277		6431960	971225960	6462083	150.296	PRJNA607994	SAMN14160336	JAALIJ000000000	SRR11288291
	CEC7		BE-424		Environmental		Whale (Vancouver)		Speert		Speert		N/A		138		6503999		0.663		101417		6173350	932175850	6503999	143.323	PRJNA607994	SAMN14160337	JAAOHM000000000	SRR11288280
	CEC8		BE-425		Environmental		Whale (Vancouver)		Speert		Speert		N/A		117		6588119		0.6607		221318		6130464	925700064	6588119	140.511	PRJNA607994	SAMN14160338	JAAOHL000000000	SRR11288269
	CEC9		BE-148		Environmental		Mount St. Helen (WA)		Olson		Olson		N/A		282		6726089		0.6611		57921		5925842	894802142	6726089	133.035	PRJNA607994	SAMN14160339	JAAOHK000000000	SRR11288258
	CEC10		BE-150		Environmental		Mount St. Helen (WA)		Olson		Olson		N/A		136		6551812		0.6611		258704		15868280	2396110280	6551812	365.717	PRJNA607994	SAMN14160340	JAAOHJ000000000	SRR11288247
	CEC11		BE-170		Environmental		Soil (Salem, VA)		ATCC		ATCC		N/A		131		6597305		0.6612		187445		15793826	2384867726	6597305	361.491	PRJNA607994	SAMN14160341	JAAOHI000000000	SRR11288362
	CEC12		BE-171		Environmental		Soil (ATCC)		ATCC		ATCC		N/A		344		7328753		0.6488		86134		15051030	2272705530	7328753	310.108	PRJNA607994	SAMN14160342	JAAOHH000000000	SRR11288351
	CEC13		BE-172		Environmental		Soil (Japan, ATCC)		ATCC		ATCC		N/A		128		6505002		0.6606		268873		5913606	892954506	6505002	137.272	PRJNA607994	SAMN14160343	JAAOHG000000000	SRR11288340
	CEC14		BE-174		Environmental		Soil (Franklin, VA, ATCC)		ATCC		ATCC		N/A		148		7040350		0.6574		171195		6013240	907999240	7040350	128.971	PRJNA607994	SAMN14160344	JAAOHF000000000	SRR11288331
	CEC15		BE-177		Environmental		Industrial H2O System (ATCC)		ATCC		ATCC		N/A		166		7122906		0.6549		211161		5573120	841541120	7122906	118.146	PRJNA607994	SAMN14160345	JAAOHE000000000	SRR11288330
	CEC16		BE-80		PAO1		Iglewski Strain		E.P. Greenberg, Uwash		E.P. Greenberg, Uwash		N/A		73		6219177		0.6657		277884		6461004	975611604	6219177	156.871	PRJNA490649	SAMN10055670	QZFZ00000000	SRR11288329	GCA_003957205.1
	CEC17		BE-99		PAO1		Halloway Strain		D. Ohman, VCU		D. Ohman, VCU		N/A		126		6229074		0.6653		151244		6956436	1050421836	6229074	168.632	PRJNA490649	SAMN10055668	QZFX00000000	SRR11288328	GCA_003957185.1
	CEC18		BE-167		PAO1		PAO1		C. Manoil, Uwash		C. Manoil, Uwash		N/A		71		6221774		0.6657		263062		6596876	996128276	6221774	160.104	PRJNA490649	SAMN10055675	QZGE00000000	SRR11288327	GCA_003957195.1
	CEC20		BE-44		PAO1		H103 PAO1 AK957		R. Hancock, Canada		R. Hancock, Canada		N/A		68		6218105		0.6657		277905		6186246	934123146	6218105	150.226	PRJNA490649	SAMN10055667	QZFW00000000	SRR11288326	GCA_003957105.1
	CEC21		BE-215		PAO1		PAO1		H. Nikaido, Berkeley		H. Nikaido, Berkeley		N/A		96		6218750		0.6657		171105		6764260	1021403260	6218750	164.246	PRJNA490649	SAMN10055669	QZFY00000000	SRR11288325	GCA_003957175.1
	CEC22		BE-3		PAO1		PAO1		Jane Burns, UWash		Jane Burns, UWash		N/A		209		6200122		0.6656		61263		5122730	773532230	6200122	124.761	PRJNA490649	SAMN10055674	QZGD00000000	SRR11288323	GCA_003957115.1
	CEC23		BE-236		PAO1		PAO1		Alice Prince, Columbia		Alice Prince, Columbia		N/A		95		6217973		0.6657		172630		7134404	1077295004	6217973	173.255	PRJNA490649	SAMN10055671	QZGA00000000	SRR11288322	GCA_003957075.1
	CEC24		BE-212		PAO1		PAO1		Joanna Goldberg, UVA		Joanna Goldberg, UVA		N/A		109		6219532		0.6657		160862		6426828	970451028	6219532	156.033	PRJNA490649	SAMN10055673	QZGC00000000	SRR11288321	GCA_003957085.1
	CEC25		BE-510		PAO1		MPAO1		C. Manoil, Uwash		C. Manoil, Uwash		N/A		70		6218510		0.6657		233461		5891434	889606534	6218510	143.058	PRJNA490649	SAMN10055672	QZGB00000000	SRR11288320	GCA_003957095.1
	CEC26		BE-24		Non-CF Bronchiectasis		#1 98-50-279		Jane Burns, UWash		Jane Burns, UWash		N/A		291		6368782		0.6638		55921		7874290	1189017790	6368782	186.695	PRJNA607994	SAMN14160346	JAAOHD000000000	SRR11288319
	CEC27		BE-25		Non-CF Bronchiectasis		#2 97-329-323		Jane Burns, UWash		Jane Burns, UWash		N/A		170		6249227		0.6643		96697		4652976	702599376	6249227	112.43	PRJNA607994	SAMN14160347	JAAOHC000000000	SRR11288318
	CEC28		BE-26		Non-CF Bronchiectasis		#3 97-302-178		Jane Burns, UWash		Jane Burns, UWash		N/A		143		6818214		0.6603		99002		6433938	971524638	6818214	142.49	PRJNA607994	SAMN14160348	JAAOHB000000000	SRR11288317
	CEC29		BE-27		Non-CF Bronchiectasis		#4 97-283-222		Jane Burns, UWash		Jane Burns, UWash		N/A		51		6274563		0.6655		274741		7363276	1111854676	6274563	177.2	PRJNA607994	SAMN14160349	JAALII000000000	SRR11288316
	CEC30		BE-28		Non-CF Bronchiectasis		#5 97-286-267		Jane Burns, UWash		Jane Burns, UWash		N/A		289		6252856		0.665		47491		4663246	704150146	6252856	112.613	PRJNA607994	SAMN14160350	JAAOHA000000000	SRR11288315
	CEC31		P3; #8; F001		CF Infant Bronch		Child, BAL		N/A		3 mo; BAL		Patient 3		120		6299739		0.6652		113045		5925612	894767412	6299739	142.032	PRJNA607994	SAMN14160351	JAAOGZ000000000	SRR11288314
	CEC32		P3; #9; F193		CF Infant Bronch		Child, OP		N/A		21 mo; OP		Patient 3		202		6680661		0.6595		80217		5812476	877683876	6680661	131.377	PRJNA607994	SAMN14160352	JAAOGY000000000	SRR11288312
	CEC33		P3: #10: F250		CF Infant Bronch		Child, OP		N/A		24 mo; BAL		Patient 3		165		6556408		0.6592		87390		5203608	785744808	6556408	119.844	PRJNA607994	SAMN14160353	JAALIH000000000	SRR11288311
	CEC34		P3; #11; F722		CF Infant Bronch		Child, OP		N/A		33 mo; OP		Patient 3		193		6398706		0.662		80303		5430680	820032680	6398706	128.156	PRJNA607994	SAMN14160354	JAAOGX000000000	SRR11288310
	CEC35		P3; #12; F799		CF Infant Bronch		Child, BAL		N/A		36 mo; BAL		Patient 3		162		6645760		0.6623		86126		7093790	1071162290	6645760	161.18	PRJNA607994	SAMN14160355	JAAOGW000000000	SRR11288309
	CEC36		P7; #38; F215		CF Infant Bronch		Child, OP		N/A		Pre-6 mo; OP		Patient 7		439		6318589		0.6635		33092		4758898	718593598	6318589	113.727	PRJNA607994	SAMN14160356	JAAOGV000000000	SRR11288308
	CEC37		P7; #39; F288		CF Infant Bronch		Child, OP		N/A		Pre-9 mo; OP		Patient 7		283		6693583		0.6622		50325		5516230	832950730	6693583	124.44	PRJNA607994	SAMN14160357	JAAOGU000000000	SRR11288307
	CEC38		P7; #40; F445		CF Infant Bronch		Child, OP		N/A		12 mo; OP		Patient 7		116		6733641		0.6623		160112		6402972	966848772	6733641	143.585	PRJNA607994	SAMN14160358	JAAOGT000000000	SRR11288306
	CEC39		P7; #41; F450		CF Infant Bronch		Child, BAL		N/A		12 mo; BAL		Patient 7		121		6720235		0.6623		151258		6221428	939435628	6720235	139.792	PRJNA607994	SAMN14160359	JAAOGS000000000	SRR11288305
	CEC40		P7; #42 F602		CF Infant Bronch		Child, OP		N/A		Hosp; OP		Patient 7		103		6711373		0.6626		167191		5140898	776275598	6711373	115.666	PRJNA607994	SAMN14160360	JAALIG000000000	SRR11288304
	CEC41		P7; #44 F970		CF Infant Bronch		Child, OP		N/A		24 mo; OP		Patient 7		116		6358255		0.6645		114683		6308282	952550582	6358255	149.813	PRJNA607994	SAMN14160361	JAAOGR000000000	SRR11288303
	CEC42		P7; #46; F975		CF Infant Bronch		Child, BAL		N/A		24 mo; BAL		Patient 7		98		6358822		0.6645		125536		5704000	861304000	6358822	135.45	PRJNA607994	SAMN14160362	JAAOGQ000000000	SRR11288301
	CEC43		P7; #48; F1097		CF Infant Bronch		Child, OP		N/A		Hosp; OP		Patient 7		148		6357505		0.6644		96397		6225720	940083720	6357505	147.87	PRJNA607994	SAMN14160363	JAAOGP000000000	SRR11288300
	CEC44		P7; #51; F1381		CF Infant Bronch		Child, OP		N/A		33 mo; OP		Patient 7		59		6359544		0.6645		302678		9002346	1359354246	6359544	213.75	PRJNA607994	SAMN14160364	JAALIF000000000	SRR11288299
	CEC45		P203; #147; F178		CF Infant Bronch		Child, OP		N/A		18 mo; OP		Patient 203		98		6848393		0.6611		258545		6419812	969391612	6848393	141.55	PRJNA607994	SAMN14160365	JAALIE000000000	SRR11288298
	CEC46		P203; #148; F363		CF Infant Bronch		Child, BAL		N/A		24 mo; BAL		Patient 203		123		6324246		0.6645		143695		5235384	790542984	6324246	125.002	PRJNA607994	SAMN14160366	JAAOGO000000000	SRR11288297
	CEC47		P203; #149; F368		CF Infant Bronch		Child, OP		N/A		24 mo; OP		Patient 203		134		6325008		0.6645		143709		4628862	698958162	6325008	110.507	PRJNA607994	SAMN14160367	JAALID000000000	SRR11288296
	CEC48		P203; #150; F510		CF Infant Bronch		Child, OP		N/A		27 mo; OP		Patient 203		55		6335989		0.6642		429077		7722042	1166028342	6335989	184.033	PRJNA607994	SAMN14160368	JAALIC000000000	SRR11288295
	CEC49		P203; #152; F994		CF Infant Bronch		Child, BAL		N/A		36 mo; BAL		Patient 203		63		6328015		0.6645		400074		7604908	1148341108	6328015	181.469	PRJNA607994	SAMN14160369	JAALIB000000000	SRR11288294
	CEC50		P004; #13; F171B		CF Infant Bronch		Child, OP		N/A		9 mo; OP		Patient 4		347		6848354		0.6601		45745		7971198	1203650898	6848354	175.758	PRJNA607994	SAMN14160370	JAAOGN000000000	SRR11288293
	CEC51		P004; #14; F169		CF Infant Bronch		Child, OP		N/A		9 mo; OP		Patient 4		122		6890538		0.6607		163458		6459250	975346750	6890538	141.549	PRJNA607994	SAMN14160371	JAAOGM000000000	SRR11288292
	CEC52		P004; #15; F200		CF Infant Bronch		Child, OP		N/A		Hosp; OP		Patient 4		185		6883580		0.6607		91999		8561618	1292804318	6883580	187.81	PRJNA607994	SAMN14160372	JAAOGL000000000	SRR11288290
	CEC53		P004; #16; F344		CF Infant Bronch		Child, BAL		N/A		12/15 mo; BAL		Patient 4		122		6818531		0.6606		175046		9929490	1499352990	6818531	219.894	PRJNA607994	SAMN14160373	JAAOGK000000000	SRR11288289
	CEC54		P004; #20; F782		CF Infant Bronch		Child, OP		N/A		24 mo; OP		Patient 4		89		6800697		0.6618		279318		7557704	1141213304	6800697	167.808	PRJNA607994	SAMN14160374	JAAOGJ000000000	SRR11288288
	CEC55		P004; #21; F783		CF Infant Bronch		Child, OP		N/A		24 mo; OP		Patient 4		83		6692888		0.6608		200502		7517458	1135136158	6692888	169.603	PRJNA607994	SAMN14160375	JAALIA000000000	SRR11288287
	CEC56		P004; #22; F787		CF Infant Bronch		Child, BAL		N/A		24 mo; BAL		Patient 4		108		6805582		0.6617		232478		6767452	1021885252	6805582	150.154	PRJNA607994	SAMN14160376	JAALHZ000000000	SRR11288286
	CEC57		P004; #23; F788		CF Infant Bronch		Child, BAL		N/A		24 mo; BAL		Patient 4		166		6797912		0.6616		97788		6868594	1037157694	6797912	152.57	PRJNA607994	SAMN14160377	JAAOGI000000000	SRR11288285
	CEC58		P004; #29; F1348		CF Infant Bronch		Child, OP		N/A		36 mo; OP		Patient 4		123		6801635		0.6617		177809		7539606	1138480506	6801635	167.383	PRJNA607994	SAMN14160378	JAAOGH000000000	SRR11288284
	CEC59		P004; #32; F1354		CF Infant Bronch		Child, BAL		N/A		36 mo; BAL		Patient 4		283		6772425		0.6611		56038		6222650	939620150	6772425	138.742	PRJNA607994	SAMN14160379	JAAOGG000000000	SRR11288283
	CEC60		P104; #112; F127		CF Infant Bronch		Child, OP		N/A		18 mo; OP		Patient 104		347		6278346		0.6638		40979		9597186	1449175086	6278346	230.821	PRJNA607994	SAMN14160380	JAAOGF000000000	SRR11288282
	CEC61		P104; #114; F373		CF Infant Bronch		Child, BAL		N/A		24 mo; BAL		Patient 104		136		6308959		0.6648		98607		8951184	1351628784	6308959	214.24	PRJNA607994	SAMN14160381	JAAOGE000000000	SRR11288281
	CEC62		P104; #115; F376		CF Infant Bronch		Child, OP		N/A		24 mo; OP		Patient 104		65		6308140		0.665		258316		7073558	1068107258	6308140	169.322	PRJNA607994	SAMN14160382	JAALHY000000000	SRR11288279
	CEC63		P104; #116; F377		CF Infant Bronch		Child, OP		N/A		24 mo; OP		Patient 104		138		6306989		0.6648		115860		6840794	1032959894	6306989	163.78	PRJNA607994	SAMN14160383	JAAOGD000000000	SRR11288278
	CEC64		P104; #120; F737		CF Infant Bronch		Child, OP		N/A		Hosp; OP		Patient 104		91		6309037		0.6649		166571		6710996	1013360396	6309037	160.62	PRJNA607994	SAMN14160384	JAAOGC000000000	SRR11288277
	CEC65		P104; #121; F1024		CF Infant Bronch		Child, BAL		N/A		36 mo; BAL		Patient 104		71		6313426		66.48		237438		8224684	1241927284	6313426	196.712	PRJNA607994	SAMN14160385	JAALHX000000000	SRR11288276
	CEC66		P205; #155; F258		CF Infant Bronch		Child, OP		N/A		15 mo; OP		Patient 205		695		6184285		0.6616		18362		10924638	1649620338	6184285	266.744	PRJNA607994	SAMN14160386	JAAOGB000000000	SRR11288275
	CEC67		P205; #156; F361		CF Infant Bronch		Child, OP		N/A		18 mo; OP		Patient 205		107		6277368		0.6653		150308		7620318	1150668018	6277368	183.304	PRJNA607994	SAMN14160387	JAAOGA000000000	SRR11288274
	CEC68		P205; #158; F676		CF Infant Bronch		Child, OP		N/A		24 mo; OP		Patient 205		149		6272877		66.52		90711		7357260	1110946260	6272877	177.103	PRJNA607994	SAMN14160388	JAAOFZ000000000	SRR11288273
	CEC69		P205; #161; F681		CF Infant Bronch		Child, BAL		N/A		24 mo; BAL		Patient 205		107		6278506		0.6654		132315		7619794	1150588894	6278506	183.258	PRJNA607994	SAMN14160389	JAAOFY000000000	SRR11288272
	CEC70		P205; #165; F935		CF Infant Bronch		Child, OP		N/A		30 mo; OP		Patient 205		94		5903715		0.665		165286		6441614	972683714	5903715	164.758	PRJNA607994	SAMN14160390	JAALHW000000000	SRR11288271
	CEC71		P205; #166; F936		CF Infant Bronch		Child, OP		N/A		30 mo; OP		Patient 205		276		6244218		0.6647		47732		7338872	1108169672	6244218	177.471	PRJNA607994	SAMN14160391	JAAOFX000000000	SRR11288270
	CEC72		P205; #167; F937		CF Infant Bronch		Child, BAL		N/A		30 mo; BAL		Patient 205		85		6312465		0.6645		177291		7928832	1197253632	6312465	189.665	PRJNA607994	SAMN14160392	JAALHV000000000	SRR11288268
	CEC73		P205; #170; F1244		CF Infant Bronch		Child, OP		N/A		36 mo; OP		Patient 205		95		6278230		0.6653		158053		7379596	1114318996	6278230	177.489	PRJNA607994	SAMN14160393	JAAOFW000000000	SRR11288267
	CEC74		P205; #171; F1245		CF Infant Bronch		Child, OP		N/A		36 mo; OP		Patient 205		197		6261918		0.665		71123		7434476	1122605876	6261918	179.275	PRJNA607994	SAMN14160394	JAAOFV000000000	SRR11288266
	CEC75		P206; #172; F181		CF Infant Bronch		Child, BAL		N/A		12/15 mo; BAL		Patient 206		258		6283939		0.6637		56684		7046024	1063949624	6283939	169.313	PRJNA607994	SAMN14160395	JAAOFU000000000	SRR11288265
	CEC76		P206; #173; F326		CF Infant Bronch		Child, OP		N/A		18 mo; OP		Patient 206		142		6302899		0.6641		113686		6424104	970039704	6302899	153.904	PRJNA607994	SAMN14160396	JAAOFT000000000	SRR11288264
	CEC77		P206; #174; F692		CF Infant Bronch		Child, OP		N/A		24 mo; OP		Patient 206		104		6304191		0.6641		162359		7690592	1161279392	6304191	184.208	PRJNA607994	SAMN14160397	JAALHU000000000	SRR11288263
	CEC78		P206; #176; F696		CF Infant Bronch		Child, BAL		N/A		24 mo; BAL		Patient 206		118		6318753		0.6637		159233		12321218	1860503918	6318753	294.442	PRJNA607994	SAMN14160398	JAAOFS000000000	SRR11288262
	CEC79		P206; #178; F1070		CF Infant Bronch		Child, OP		N/A		33 mo; OP		Patient 206		343		6434814		0.6629		41759		7937108	1198503308	6434814	186.253	PRJNA607994	SAMN14160399	JAAOFR000000000	SRR11288261
	CEC80		P206; #179; F1071		CF Infant Bronch		Child, OP		N/A		33 mo; OP		Patient 206		316		6265320		0.6633		42331		8087654	1221235754	6265320	194.92	PRJNA607994	SAMN14160400	JAAOFQ000000000	SRR11288260
	CEC81		P108; #125; F132		CF Infant Bronch		Child, OP		N/A		12/15 mo; OP		Patient 108		163		6636258		0.6618		102006		7798092	1177511892	6636258	177.436	PRJNA607994	SAMN14160401	JAAOFP000000000	SRR11288259
	CEC82		P108; #126; F133		CF Infant Bronch		Child, OP		N/A		12/15 mo; OP		Patient 108		526		7023894		0.6586		45642		7895070	1192155570	7023894	169.729	PRJNA607994	SAMN14160402	JAAOFO000000000	SRR11288257
	CEC83		P108; #127; F135		CF Infant Bronch		Child, BAL		N/A		12/15 mo; BAL		Patient 108		56		6650446		0.6621		278141		7668280	1157910280	6650446	174.11	PRJNA607994	SAMN14160403	JAALHT000000000	SRR11288256
	CEC84		P108; #128; F136		CF Infant Bronch		Child, BAL		N/A		12/15 mo; BAL		Patient 108		52		6650448		0.6621		278155		8033138	1213003838	6650448	182.394	PRJNA607994	SAMN14160404	JAALHS000000000	SRR11288255
	CEC85		P108; #129; F399		CF Infant Bronch		Child, OP		N/A		21 mo; OP		Patient 108		54		6651610		0.6621		278153		7509184	1133886784	6651610	170.468	PRJNA607994	SAMN14160405	JAAOFN000000000	SRR11288254
	CEC86		P108; #130; F400		CF Infant Bronch		Child, OP		N/A		21 mo; OP		Patient 108		54		6652590		0.6619		283938		8207802	1239378102	6652590	186.3	PRJNA607994	SAMN14160406	JAALHR000000000	SRR11288253
	CEC87		P009; #57; F416		CF Infant Bronch		Child, OP		N/A		Pre-6 mo; OP		Patient 9		292		6426870		0.6624		51275		8151204	1230831804	6426870	191.513	PRJNA607994	SAMN14160407	JAAOFM000000000	SRR11288252
	CEC88		P009; #58; F547		CF Infant Bronch		Child, OP		N/A		Pre-9 mo; OP		Patient 9		287		6448154		0.6623		55075		7012174	1058838274	6448154	164.208	PRJNA607994	SAMN14160408	JAAOFL000000000	SRR11288251
	CEC89		P009; #59; F712		CF Infant Bronch		Child, OP		N/A		Hosp; OP		Patient 9		57		6457835		0.6636		286921		7716536	1165196936	6457835	180.432	PRJNA607994	SAMN14160409	JAALHQ000000000	SRR11288250
	CEC90		P009; #60; F725		CF Infant Bronch		Child, BAL		N/A		12 mo; BAL		Patient 9		111		6456404		0.6635		160077		6523978	985120678	6456404	152.58	PRJNA607994	SAMN14160410	JAAOFK000000000	SRR11288249
	CEC91		P009; #61; F861		CF Infant Bronch		Child, OP		N/A		15 mo; OP		Patient 9		133		6446618		0.6634		156095		7005254	1057793354	6446618	164.085	PRJNA607994	SAMN14160411	JAAOHS000000000	SRR11288248
	CEC92		P009; #62; F1020		CF Infant Bronch		Child, OP		N/A		18 mo; OP		Patient 9		201		6439040		0.6632		71991		6100052	921107852	6439040	143.05	PRJNA607994	SAMN14160412	JAAOFJ000000000	SRR11288246
	CEC93		P009; #63; F1212		CF Infant Bronch		Child, OP		N/A		21 mo; OP		Patient 9		176		6443741		0.6632		84206		7360600	1111450600	6443741	172.485	PRJNA607994	SAMN14160413	JAAOFI000000000	SRR11288245
	CEC94		P009; #64; F1213		CF Infant Bronch		Child, OP		N/A		21 mo; OP		Patient 9		66		6458867		0.6634		263091		8360774	1262476874	6458867	195.464	PRJNA607994	SAMN14160414	JAALHP000000000	SRR11288244
	CEC95		P009; #65; F1214		CF Infant Bronch		Child, OP		N/A		21 mo; OP		Patient 9		121		6800962		0.6617		195494		6308854	952636954	6800962	140.074	PRJNA607994	SAMN14160415	JAAOFH000000000	SRR11288243
	CEC96		P009; #66; F1322		CF Infant Bronch		Child, OP		N/A		24 mo; OP		Patient 9		124		6453793		0.6634		117413		7073208	1068054408	6453793	165.493	PRJNA607994	SAMN14160416	JAAOHR000000000	SRR11288242
	CEC97		P009; #67; F1323		CF Infant Bronch		Child, OP		N/A		24 mo; OP		Patient 9		100		6500337		0.6606		192400		7413770	1119479270	6500337	172.219	PRJNA607994	SAMN14160417	JAAOFG000000000	SRR11288241
	CEC98		P009; #68; F1324		CF Infant Bronch		Child, OP		N/A		24 mo; OP		Patient 9		413		6411305		0.662		33109		9079594	1371018694	6411305	213.844	PRJNA607994	SAMN14160418	JAAOFF000000000	SRR11288240
	CEC99		P009; #69; F1326		CF Infant Bronch		Child, BAL		N/A		24 mo; BAL		Patient 9		56		6457154		0.6636		377517		7727066	1166786966	6457154	180.697	PRJNA607994	SAMN14160419	JAAOFE000000000	SRR11288239
	CEC100		P009; #70; F1327		CF Infant Bronch		Child, BAL		N/A		24 mo; BAL		Patient 9		166		6454627		0.6633		87330		10026352	1513979152	6454627	234.557	PRJNA607994	SAMN14160420	JAAOHQ000000000	SRR11288238
	CEC101		P009; #72; F1436		CF Infant Bronch		Child, OP		N/A		27 mo; OP		Patient 9		80		6532998		0.6583		377517		10211660	1541960660	6532998	236.027	PRJNA607994	SAMN14160421	JAALHO000000000	SRR11288237
	CEC102		P009; #73; F1437		CF Infant Bronch		Child, OP		N/A		27 mo; OP		Patient 9		83		6507355		0.6619		256553		12566280	1897508280	6507355	291.594	PRJNA607994	SAMN14160422	JAAOFD000000000	SRR11288361
	CEC103		P009; #74; F1438		CF Infant Bronch		Child, OP		N/A		27 mo; OP		Patient 9		58		6461509		0.6633		263035		8248520	1245526520	6461509	192.761	PRJNA607994	SAMN14160423	JAAOFC000000000	SRR11288360
	CEC104		P009; #75; F1543		CF Infant Bronch		Child, OP		N/A		30 mo; OP		Patient 9		59		6457780		0.6636		286740		6616412	999078212	6457780	154.709	PRJNA607994	SAMN14160424	JAALHN000000000	SRR11288359
	CEC105		P009; #76; F1544		CF Infant Bronch		Child, OP		N/A		30 mo; OP		Patient 9		80		6456237		0.6636		193524		6757086	1020319986	6456237	158.036	PRJNA607994	SAMN14160425	JAALHM000000000	SRR11288358
	CEC106		P009; #77; F1545		CF Infant Bronch		Child, OP		N/A		30 mo; OP		Patient 9		53		6457460		0.6636		401479		7027280	1061119280	6457460	164.325	PRJNA607994	SAMN14160426	JAALHL000000000	SRR11288357
	CEC107		P009; #79; F1590		CF Infant Bronch		Child, OP		N/A		33 mo; OP		Patient 9		55		6456669		0.6636		377516		6930740	1046541740	6456669	162.087	PRJNA607994	SAMN14160427	JAAOFB000000000	SRR11288356
	CEC110		P009; #83; F1638		CF Infant Bronch		Child, OP		N/A		36 mo; OP		Patient 9		282		6426784		66.29		51355		7211078	1088872778	6426784	169.427	PRJNA607994	SAMN14160428	JAAOFA000000000	SRR11288355
	CEC111		P009; #84; F1639		CF Infant Bronch		Child, OP		N/A		36 mo; OP		Patient 9		61		6456670		0.6636		263086		7599186	1147477086	6456670	177.72	PRJNA607994	SAMN14160429	JAAOEZ000000000	SRR11288354
	CEC112		P009; #85; F1640		CF Infant Bronch		Child, BAL		N/A		36 mo; BAL		Patient 9		114		6453964		0.6635		135471		6053760	914117760	6453964	141.637	PRJNA607994	SAMN14160430	JAAOEY000000000	SRR11288353
	CEC113		P009; #87; F1642		CF Infant Bronch		Child, BAL		N/A		36 mo; BAL		Patient 9		53		6457685		0.6636		386165		7133328	1077132528	6457685	166.799	PRJNA607994	SAMN14160431	JAALHK000000000	SRR11288352
	CEC115		GCFLD #10015		CF Adult Severe		non-airway disease		N/A		17.2 yr		Patient 103		99		6288045		0.6647		126014		6461294	975655394	6288045	155.16	PRJNA607994	SAMN14160432	JAALHJ000000000	SRR11288350
	CEC116		GCFLD #10018		CF Adult Severe		non-airway disease		N/A		11.7 yr		Patient 105		288		6599773		0.6608		49769		8496594	1282985694	6599773	194.398	PRJNA607994	SAMN14160433	JAAOEX000000000	SRR11288349
	CEC117		GCFLD #10069		CF Adult Severe		non-airway disease		N/A		3.9 yr		Patient 130		403		7029512		0.6567		41826		6513664	983563264	7029512	139.919	PRJNA607994	SAMN14160434	JAAOEW000000000	SRR11288348
	CEC118		GCFLD #10071		CF Adult Severe		non-airway disease		N/A		16.6 yr		Patient 130		615		7566870		0.579		61002		11699008	1766550208	7566870	233.459	PRJNA607994	SAMN14160435	JAAOEV000000000	SRR11288347
	CEC119		GCFLD #10091		CF Adult Severe		non-airway disease		N/A		25.4 yr		Patient 108		98		6523171		0.6597		210375		10239768	1546204968	6523171	237.033	PRJNA607994	SAMN14160436	JAALHI000000000	SRR11288346
	CEC120		GCFLD #10126		CF Adult Severe		non-airway disease		N/A		10.8 yr		Patient 128		183		6830211		0.6617		75138		6865052	1036622852	6830211	151.77	PRJNA607994	SAMN14160437	JAAOEU000000000	SRR11288345
	CEC121		GCFLD #10128		CF Adult Severe		non-airway disease		N/A		19.6 yr		Patient 128		103		6670797		0.6609		172714		8789932	1327279732	6670797	198.969	PRJNA607994	SAMN14160438	JAAOET000000000	SRR11288344
	CEC122		GCFLD #10137		CF Adult Severe		non-airway disease		N/A		18.7 yr		Patient 205		374		6350148		0.6616		41512		8567702	1293723002	6350148	203.731	PRJNA607994	SAMN14160439	JAAOES000000000	SRR11288343
	CEC124		BE-401; V093		Clinical Acute		Abdomen, child		Speert		Speert		N/A		52		6356169		0.6643		315398		8106808	1224128008	6356169	192.589	PRJNA607994	SAMN14160440	JAALHH000000000	SRR11288342
	CEC125		BE-402; V106		Clinical Acute		Blood, child		Speert		Speert		N/A		88		6830670		0.6616		206460		8396606	1267887506	6830670	185.617	PRJNA607994	SAMN14160441	JAAOER000000000	SRR11288341
	CEC126		BE-405; V121		Clinical Acute		Blood, adult		Speert		Speert		N/A		159		7095633		0.6585		253772		6398896	966233296	7095633	136.173	PRJNA607994	SAMN14160442	JAALHG000000000	SRR11288339
	CEC127		BE-407; V145		Clinical Acute		Trachea		Speert		Speert		N/A		256		6815785		0.66		59353		7450076	1124961476	6815785	165.052	PRJNA607994	SAMN14160443	JAAOEQ000000000	SRR11288338
	CEC128		BE-398; V015		Clinical Acute		Urine, child		Speert		Speert		N/A		87		6664382		0.661		226854		7870038	1188375738	6664382	178.317	PRJNA607994	SAMN14160444	JAALHF000000000	SRR11288337
	CEC129		BE-403; V109		Clinical Acute		Trachea, child		Speert		Speert		N/A		72		6768104		0.6623		219066		7878636	1189674036	6768104	175.777	PRJNA607994	SAMN14160445	JAALHE000000000	SRR11288336
	CEC130		BE-404; V110		Clinical Acute		Blood, same patient as CEC#129		Speert		Speert		N/A		115		6535682		0.6615		223282		9474148	1430596348	6535682	218.89	PRJNA607994	SAMN14160446	JAALHD000000000	SRR11288335
	CEC131		BE-20		Clinical Acute		Blood		Lory		Lory		N/A		83		6700041		0.6614		206303		7062224	1066395824	6700041	159.163	PRJNA607994	SAMN14160447	JAALHC000000000	SRR11288334
	CEC132		BE-21		Clinical Acute		Urine		Lory		Lory		N/A		83		6382752		0.6637		166779		6696986	1011244886	6382752	158.434	PRJNA607994	SAMN14160448	JAAOEP000000000	SRR11288333
	CEC133		BE-22		Clinical Acute		Eye		Lory		Lory		N/A		115		6899814		0.6607		259284		6823068	1030283268	6899814	149.32	PRJNA607994	SAMN14160449	JAALHB000000000	SRR11288332
