# Supplementary material for: Genomic and Functional Characterization of Longitudinal Pseudomonas aeruginosa Isolates from Young Patients with Cystic Fibrosis
Source: Microbiol Spectr. 2023 Jun 26;11(4):e01556-23. doi: 10.1128/spectrum.01556-23 (PMC10433850; doi:10.1128/spectrum.01556-23)
Supplement: Supplemental file 3 — Supplemental material. Download spectrum.01556-23-s0003.xlsx, XLSX file, 0.02 MB [file spectrum.01556-23-s0003.xlsx]

## Sheet: Sheet1
Table S4. P. aeruginosa gene loci examined in this study
Gene Name	Strain Reference	reference genome accession number	PA Locus Tag
accC	Pseudomonas aeruginosa, PAO1	NC_002516.2	PA4848
accE	Pseudomonas aeruginosa, PAO1	NC_002516.2	na
accF	Pseudomonas aeruginosa, PAO1	NC_002516.2	na
algU	Pseudomonas aeruginosa, PAO1	NC_002516.2	PA0762
ampD	Pseudomonas aeruginosa, PAO1	NC_002516.2	PA4522
anr	Pseudomonas aeruginosa, PAO1	NC_002516.2	PA1544
bifA	Pseudomonas aeruginosa, PAO1	NC_002516.2	PA4367
cyaB	Pseudomonas aeruginosa, PAO1	NC_002516.2	PA3217
dnaX	Pseudomonas aeruginosa, PAO1	NC_002516.2	PA1532
esxA	Pseudomonas aeruginosa, PAO1	NC_002516.2	PA1713
fleQ	Pseudomonas aeruginosa, PAO1	NC_002516.2	PA1097
gyrA	Pseudomonas aeruginosa, PAO1	NC_002516.2	PA3168
gyrB	Pseudomonas aeruginosa, PAO1	NC_002516.2	PA0004
lasR	Pseudomonas aeruginosa, PAO1	NC_002516.2	PA1430
mexA	Pseudomonas aeruginosa, PAO1	NC_002516.2	PA0425
mexB	Pseudomonas aeruginosa, PAO1	NC_002516.2	PA0426
mexR	Pseudomonas aeruginosa, PAO1	NC_002516.2	PA0424
mexS	Pseudomonas aeruginosa, PAO1	NC_002516.2	PA2491
mexT	Pseudomonas aeruginosa, PAO1	NC_002516.2	PA2492
mexY	Pseudomonas aeruginosa, PAO1	NC_002516.2	PA2018
mexZ	Pseudomonas aeruginosa, PAO1	NC_002516.2	PA2020
morA	Pseudomonas aeruginosa, PAO1	NC_002516.2	PA4601
mpl	Pseudomonas aeruginosa, PAO1	NC_002516.2	PA4020
mucA	Pseudomonas aeruginosa, PAO1	NC_002516.2	PA0763
mutS	Pseudomonas aeruginosa, PAO1	NC_002516.2	PA3620
nalD	Pseudomonas aeruginosa, PAO1	NC_002516.2	PA3574
nfxB	Pseudomonas aeruginosa, PAO1	NC_002516.2	PA4600
oprD	Pseudomonas aeruginosa, PAO1	NC_002516.2	PA0958
pagP	Pseudomonas aeruginosa, PAO1	NC_002516.2	PA1343
pcoA	Pseudomonas aeruginosa, PAO1	NC_002516.2	PA2065
pdxY	Pseudomonas aeruginosa, PAO1	NC_002516.2	PA5516
pelA	Pseudomonas aeruginosa, PAO1	NC_002516.2	PA3064
phaF	Pseudomonas aeruginosa, PAO1	NC_002516.2	PA5060
phoP	Pseudomonas aeruginosa, PAO1	NC_002516.2	PA1179
phoQ	Pseudomonas aeruginosa, PAO1	NC_002516.2	PA1180
phzB1	Pseudomonas aeruginosa, PAO1	NC_002516.2	PA4211
pilB	Pseudomonas aeruginosa, PAO1	NC_002516.2	PA4526
pilD	Pseudomonas aeruginosa, PAO1	NC_002516.2	PA4528
pilQ	Pseudomonas aeruginosa, PAO1	NC_002516.2	PA5040
pqsB	Pseudomonas aeruginosa, PAO1	NC_002516.2	PA0994
pvdS	Pseudomonas aeruginosa, PAO1	NC_002516.2	PA2426
rbdA	Pseudomonas aeruginosa, PAO1	NC_002516.2	PA0861
retS	Pseudomonas aeruginosa, PAO1	NC_002516.2	PA4856
rhlI	Pseudomonas aeruginosa, PAO1	NC_002516.2	PA3476
rhlR	Pseudomonas aeruginosa, PAO1	NC_002516.2	PA3477
rpoN	Pseudomonas aeruginosa, PAO1	NC_002516.2	PA4462
toxR	Pseudomonas aeruginosa, PAO1	NC_002516.2	PA0707
vfr	Pseudomonas aeruginosa, PAO1	NC_002516.2	PA0652
vgrG1B	Pseudomonas aeruginosa, PAO1	NC_002516.2	PA0095
wbpM	Pseudomonas aeruginosa, PAO1	NC_002516.2	PA3141
wspA	Pseudomonas aeruginosa, PAO1	NC_002516.2	PA3708
wspE	Pseudomonas aeruginosa, PAO1	NC_002516.2	PA3704
wspF	Pseudomonas aeruginosa, PAO1	NC_002516.2	PA3703
yecS	Pseudomonas aeruginosa, PAO1	NC_002516.2	PA0313
ampC	Pseudomonas aeruginosa, PAO1	NC_002516.2	PA4110
ampD	Pseudomonas aeruginosa, PAO1	NC_002516.2	PA4522
ampR	Pseudomonas aeruginosa, PAO1	NC_002516.2	PA4109
cprA	Pseudomonas aeruginosa, PAO1	NC_002516.2	PA1559
dacB	Pseudomonas aeruginosa, PAO1	NC_002516.2	PA3047
ftsI	Pseudomonas aeruginosa, PAO1	NC_002516.2	PA4418
ftsL	Pseudomonas aeruginosa, PAO1	NC_002516.2	PA4419
galU	Pseudomonas aeruginosa, PAO1	NC_002516.2	PA2023
gyrA	Pseudomonas aeruginosa, PAO1	NC_002516.2	PA3168
mexA	Pseudomonas aeruginosa, PAO1	NC_002516.2	PA0425
mexB	Pseudomonas aeruginosa, PAO1	NC_002516.2	PA0426
mexC	Pseudomonas aeruginosa, PAO1	NC_002516.2	PA4599
mexD	Pseudomonas aeruginosa, PAO1	NC_002516.2	PA4598
mexE	Pseudomonas aeruginosa, PAO1	NC_002516.2	PA2493
mexF	Pseudomonas aeruginosa, PAO1	NC_002516.2	PA2494
mexG	Pseudomonas aeruginosa, PAO1	NC_002516.2	PA4205
mexR	Pseudomonas aeruginosa, PAO1	NC_002516.2	PA0424
mexS	Pseudomonas aeruginosa, PAO1	NC_002516.2	PA2491
mexT	Pseudomonas aeruginosa, PAO1	NC_002516.2	PA2492
mexX	Pseudomonas aeruginosa, PAO1	NC_002516.2	PA2019
mexY	Pseudomonas aeruginosa, PAO1	NC_002516.2	PA2018
nalC	Pseudomonas aeruginosa, PAO1	NC_002516.2	PA3721
nalD	Pseudomonas aeruginosa, PAO1	NC_002516.2	PA3574
ndvB	Pseudomonas aeruginosa, PAO1	NC_002516.2	PA1163
nfxB	Pseudomonas aeruginosa, PAO1	NC_002516.2	PA4600
oprD	Pseudomonas aeruginosa, PAO1	NC_002516.2	PA0958
oprJ	Pseudomonas aeruginosa, PAO1	NC_002516.2	PA4597
oprN	Pseudomonas aeruginosa, PAO1	NC_002516.2	PA2495
parC	Pseudomonas aeruginosa, PAO1	NC_002516.2	PA4964
pbpA	Pseudomonas aeruginosa, PAO1	NC_002516.2	PA4003
tssC1	Pseudomonas aeruginosa, PAO1	NC_002516.2	PA0084
PA0757	Pseudomonas aeruginosa, PAO1	NC_002516.2	PA0757
PA0756	Pseudomonas aeruginosa, PAO1	NC_002516.2	PA0756
PA5033	Pseudomonas aeruginosa, PAO1	NC_002516.2	PA5033
PA1877	Pseudomonas aeruginosa, PAO1	NC_002516.2	PA1877
PA1876	Pseudomonas aeruginosa, PAO1	NC_002516.2	PA1876
PA1875	Pseudomonas aeruginosa, PAO1	NC_002516.2	PA1875
PA2070	Pseudomonas aeruginosa, PAO1	NC_002516.2	PA2070
algR2	Pseudomonas aeruginosa, PAO1	NC_002516.2	PA5255
aprA	Pseudomonas aeruginosa, PAO1	NC_002516.2	PA1249
dksA	Pseudomonas aeruginosa, PAO1	NC_002516.2	PA4723
gacA	Pseudomonas aeruginosa, PAO1	NC_002516.2	PA2586
gacS	Pseudomonas aeruginosa, PAO1	NC_002516.2	PA0928
hcnA	Pseudomonas aeruginosa, PAO1	NC_002516.2	PA2193
hcnB	Pseudomonas aeruginosa, PAO1	NC_002516.2	PA2194
hcnC	Pseudomonas aeruginosa, PAO1	NC_002516.2	PA2195
lasA	Pseudomonas aeruginosa, PAO1	NC_002516.2	PA1871
lasB	Pseudomonas aeruginosa, PAO1	NC_002516.2	PA3724
lasI	Pseudomonas aeruginosa, PAO1	NC_002516.2	PA1432
lasR	Pseudomonas aeruginosa, PAO1	NC_002516.2	PA1430
lecA	Pseudomonas aeruginosa, PAO1	NC_002516.2	PA2570
mvaT	Pseudomonas aeruginosa, PAO1	NC_002516.2	PA4315
pqsA	Pseudomonas aeruginosa, PAO1	NC_002516.2	PA0996
pqsB	Pseudomonas aeruginosa, PAO1	NC_002516.2	PA0997
pqsC	Pseudomonas aeruginosa, PAO1	NC_002516.2	PA0998
pqsD	Pseudomonas aeruginosa, PAO1	NC_002516.2	PA0999
pqsE	Pseudomonas aeruginosa, PAO1	NC_002516.2	PA1000
pqsR	Pseudomonas aeruginosa, PAO1	NC_002516.2	PA1003
qscR	Pseudomonas aeruginosa, PAO1	NC_002516.2	PA1898
qteE	Pseudomonas aeruginosa, PAO1	NC_002516.2	PA2593
rhlA	Pseudomonas aeruginosa, PAO1	NC_002516.2	PA3479
rhlB	Pseudomonas aeruginosa, PAO1	NC_002516.2	PA3478
rhlI	Pseudomonas aeruginosa, PAO1	NC_002516.2	PA3476
rhlR	Pseudomonas aeruginosa, PAO1	NC_002516.2	PA3477
rpoN	Pseudomonas aeruginosa, PAO1	NC_002516.2	PA4462
rpoS	Pseudomonas aeruginosa, PAO1	NC_002516.2	PA3622
rsaL	Pseudomonas aeruginosa, PAO1	NC_002516.2	PA1431
rsmA	Pseudomonas aeruginosa, PAO1	NC_002516.2	PA0905
toxA	Pseudomonas aeruginosa, PAO1	NC_002516.2	PA1148
arnA	Pseudomonas aeruginosa, PAO1	NC_002516.2	PA3554
arnB	Pseudomonas aeruginosa, PAO1	NC_002516.2	PA3552
arnC	Pseudomonas aeruginosa, PAO1	NC_002516.2	PA3553
arnD	Pseudomonas aeruginosa, PAO1	NC_002516.2	PA3555
arnE	Pseudomonas aeruginosa, PAO1	NC_002516.2	PA3557
arnF	Pseudomonas aeruginosa, PAO1	NC_002516.2	PA3558
arnF	Pseudomonas aeruginosa, PAO1	NC_002516.2	PA3558
arnT	Pseudomonas aeruginosa, PAO1	NC_002516.2	PA3556
fabD	Pseudomonas aeruginosa, PAO1	NC_002516.2	PA2968
fabG	Pseudomonas aeruginosa, PAO1	NC_002516.2	PA2967
lptA	Pseudomonas aeruginosa, PAO1	NC_002516.2	PA0005
lptB	Pseudomonas aeruginosa, PAO1	NC_002516.2	PA4461
lptC	Pseudomonas aeruginosa, PAO1	NC_002516.2	PA4459
lptD	Pseudomonas aeruginosa, PAO1	NC_002516.2	PA0595
lpxA	Pseudomonas aeruginosa, PAO1	NC_002516.2	PA3664
lpxB	Pseudomonas aeruginosa, PAO1	NC_002516.2	PA3643
lpxC	Pseudomonas aeruginosa, PAO1	NC_002516.2	PA4406
lpxD	Pseudomonas aeruginosa, PAO1	NC_002516.2	PA3646
lpxH	Pseudomonas aeruginosa, PAO1	NC_002516.2	PA1792
lpxK	Pseudomonas aeruginosa, PAO1	NC_002516.2	PA2981
lpxL (htrB1)	Pseudomonas aeruginosa, PAO1	NC_002516.2	PA0011
lpxL (htrB2)	Pseudomonas aeruginosa, PAO1	NC_002516.2	PA3242
lpxO1	Pseudomonas aeruginosa, PAO1	NC_002516.2	PA4512
lpxO2	Pseudomonas aeruginosa, PAO1	NC_002516.2	PA1936
lpxT	Pseudomonas aeruginosa, PAO1	NC_002516.2	PA5149
msbA	Pseudomonas aeruginosa, PAO1	NC_002516.2	PA4997
pagL	Pseudomonas aeruginosa, PAO1	NC_002516.2	PA4661
pagP	Pseudomonas aeruginosa, PAO1	NC_002516.2	PA1343
phoP	Pseudomonas aeruginosa, PAO1	NC_002516.2	PA1179
phoQ	Pseudomonas aeruginosa, PAO1	NC_002516.2	PA1180
eptA	Pseudomonas aeruginosa, PAO1	NC_002516.2	PA1972

## Sheet: Sheet2
Table S4. P. aeruginosa gene loci examined in this study
Gene Name	PA Locus Tag	Gene Call
accC	PA4848	CEC100_4_212
accC	PA4849	CEC121_27_45
accC	PA4850	CEC12_194_1
aceE	na	CEC12_136_1
aceE	na	CEC100_22_23
aceF	na	CEC12_136_2
aceF	na	CEC100_22_22
algU	PA0762	CEC100_12_53
ampD	PA4522	CEC100_33_3
anr	PA1544	CEC100_73_12
bifA	PA4367	CEC100_9_60
cyaB	PA3217	CEC100_8_33
dnaX	PA1532	CEC48_4_382
dnaX	PA1532	CEC10_32_21
dnaX	PA1532	CEC126_17_107
dnaX	PA1532	CEC16_29_21
dnaX	PA1532	CEC66_60_11
dnaX	PA1532	CEC5_32_24
exsA	PA1713	CEC100_3_196
fleQ	PA1097	CEC100_1_291
gyrA	PA3168	CEC117_22_12
gyrB	PA0004	CEC100_4_73
lasR	PA1430	CEC14_55_17
lpxL (htrB1)	PA0011	CEC119_13_176
lpxL (htrB2)	PA3242	CEC100_8_58
mexA	PA0425	CEC100_45_25
mexB	PA0426	CEC100_45_24
mexR	PA0424	CEC100_45_26
mexR	PA0424	CEC119_5_137
mexS	PA2491	CEC100_31_2
mexT	PA2492	NZ_CP017149.1_2506
mexY	PA2018	CEC100_36_21
mexZ	PA2020	CEC121_38_20
morA	PA4601	CEC100_6_26
mpl	PA4020	CEC120_35_1
mucA	PA0763	CEC100_12_52
mutS	PA3620	CEC115_1_193
nalD	PA3574	CEC100_85_14
nfxB	PA4600	CEC100_6_31
oprD	PA0958	CEC100_10_28
oprD	PA0958	CEC100_35_39
oprD	PA0958	CEC125_8_135
oprD	PA0958	CEC26_1_116
pagP	PA1343	CEC100_23_64
pcoA	PA2065	CEC26_53_5
pdxY	PA5516	CEC117_19_47
pelA	PA3064	CEC130_7_47
phaF	PA5060	CEC119_7_15
phaF	PA5060	CEC55_9_215
phoP	PA1179	CEC100_30_54
phoQ	PA1180	CEC100_30_53
phzB1	PA4211	CEC101_7_2
phzB1	PA4211	CEC118_75_2
pilB	PA4526	CEC100_57_36
pilB	PA4526	CEC118_7_48
pilB	PA4526	CEC10_23_48
pilD	PA4528	CEC100_57_34
pilQ	PA5040	CEC100_14_94
pilQ	PA5040	CEC82_372_1
pqsB	PA0997	CEC100_1_182
pvdS	PA2426	CEC100_53_10
rbdA	PA0861	CEC100_1_54
retS	PA4856	CEC100_20_39
rhlI	PA3476	CEC100_49_13
rhlR	PA3477	CEC132_1_298
rpoN	PA4462	CEC100_9_157
toxR	PA0707	CEC100_12_106
vfr	PA0652	CEC100_5_170
vfr	PA0652	CEC27_7_17
vgrG1B	PA0095	CEC101_5_256
wbpM	PA3141	CEC28_36_36
wspA	PA3709	CEC100_2_131
wspE	PA3704	CEC100_2_127
wspF	PA3703	CEC100_2_126
yecS	PA0313	CEC118_38_34
ampC	PA4110	CEC100_44_29
ampD	PA4522	CEC100_33_3
ampR	PA4109	CEC29_14_104
cprA	PA1559	CEC100_48_37
dacB	PA3047	CEC100_7_28
ftsI	PA4418	CEC100_9_112
ftsL	PA4419	CEC100_9_113
galU	PA2023	CEC100_36_16
gyrA	PA3168	CEC117_22_12
mexA	PA0425	CEC100_45_25
mexB	PA0426	CEC100_45_24
mexC	PA4599	CEC100_6_28
mexD	PA4598	CEC100_6_29
mexE	PA2493	CEC100_31_4
mexF	PA2494	CEC100_31_5
mexG	PA4205	CEC98_125_1
mexR	PA0424	CEC100_45_26
mexR	PA0424	CEC119_5_137
mexS	PA2491	CEC100_31_2
mexT	PA2492	NZ_CP017149.1_2506
mexX	PA2019	CEC100_36_20
mexY	PA2018	CEC100_36_21
nalC	PA3721	CEC100_2_143
nalD	PA3574	CEC100_85_14
ndvB	PA1163	CEC100_1_357
nfxB	PA4600	CEC100_6_27
oprD	PA0958	CEC26_1_116
oprJ	PA4597	CEC100_10_28
oprN	PA2495	CEC100_31_6
parC	PA4964	CEC100_56_14
pbpA	PA4003	CEC100_26_51
tssC1	PA0084	CEC100_70_11
na	PA0757	CEC100_12_59
na	PA0756	CEC100_12_60
na	PA5033	CEC100_22_5
na	PA1877	CEC100_3_24
na	PA1876	CEC100_3_25
na	PA1875	CEC100_3_26
na	PA2070	CEC100_40_22
algR2	PA5255	CEC100_11_131
aprA	PA1249	CEC100_62_14
dksA	PA4723	CEC100_4_111
gacA	PA2586	CEC100_10_146
gacS	PA0928	CEC100_1_122
hcnA	PA2193	CEC100_38_27
hcnB	PA2194	CEC100_38_26
hcnC	PA2195	CEC100_38_25
lasA	PA1871	CEC100_3_31
lasB	PA3724	CEC100_2_146
lasI	PA1432	CEC100_19_81
lasR	PA1430	CEC14_55_17
lecA	PA2570	CEC100_13_36
mvaT	PA4315	CEC100_9_7
pqsA	PA0996	CEC100_1_181
pqsB	PA0997	CEC100_1_182
pqsC	PA0998	CEC100_1_183
pqsD	PA0999	CEC100_1_184
pqsD	PA0999	CEC12_14_2
pqsE	PA1000	CEC100_1_185
pqsR (mvfR)	PA1003	CEC100_1_188
qscR	PA1898	CEC100_3_3
qteE	PA2593	CEC100_10_139
rhlA	PA3479	CEC100_49_10
rhlB	PA3478	CEC100_49_11
rhlI	PA3476	CEC100_49_13
rhlR	PA3477	CEC132_1_298
rpoN	PA4462	CEC100_9_157
rpoS	PA3622	CEC100_2_45
rsaL	PA1431	CEC100_19_82
rsmA	PA0905	CEC100_1_99
toxA	PA1148	CEC100_1_344
arnA	PA3554	CEC100_32_45
arnB	PA3552	CEC100_32_43
arnC	PA3553	CEC100_32_44
arnD	PA3555	CEC100_32_46
arnE	PA3557	CEC100_32_48
arnF	PA3558	CEC101_13_23
arnF	PA3558	CEC101_13_23
arnT	PA3556	CEC100_32_47
fabD	PA2968	CEC100_7_108
fabG	PA2967	CEC100_7_109
lptA	PA0005	CEC100_9_155
lptB	PA4461	CEC100_9_156
lptC	PA4459	CEC100_9_154
lptD	PA0595	CEC116_2_73
lpxA	PA3664	CEC100_2_67
lpxB	PA3643	CEC100_2_66
lpxC	PA4406	CEC100_9_100
lpxD	PA3646	CEC100_2_69
lpxH	PA1792	CEC100_3_116
lpxK	PA2981	CEC100_7_95
lpxL (htrB1)	PA0011	CEC119_13_176
lpxL (htrB2)	PA3242	CEC100_8_58
lpxO1	PA4512	CEC100_33_13
lpxO2	PA1936	CEC100_1_130
lpxT	PA5149	CEC100_11_76
msbA	PA4997	CEC100_22_41
pagL	PA4661	CEC100_24_39
pagP	PA1343	CEC100_23_64
phoP	PA1179	CEC100_30_54
phoQ	PA1180	CEC100_30_53
eptA	PA1972	CEC124_19_62
