# Supplementary material for: Genomic and Functional Characterization of Longitudinal Pseudomonas aeruginosa Isolates from Young Patients with Cystic Fibrosis
Source: Microbiol Spectr. 2023 Jun 26;11(4):e01556-23. doi: 10.1128/spectrum.01556-23 (PMC10433850; doi:10.1128/spectrum.01556-23)
Supplement: Supplemental file 4 — Supplemental material. Download spectrum.01556-23-s0004.xlsx, XLSX file, 0.1 MB [file spectrum.01556-23-s0004.xlsx]

## Sheet: Overview
Table S5. LS-BSR raw values for heatmaps
CF-specific Genes
Antibiotic Resistance Genes
Lipid A Genes
Quorum Sensing Genes

## Sheet: CF-specific Genes
Table S5. LS-BSR raw values for heatmaps
CF Specific genes
					ENVIRONMENTAL															PAO1									BRONCHIECTASIS					CF INFANT BRONCH
Gene	Locus Tag	Gene Call	PAO1_genome	Pa_ATCC-15692	CEC1	CEC2	CEC3	CEC4	CEC5	CEC6	CEC7	CEC8	CEC9	CEC10	CEC11	CEC12	CEC13	CEC14	CEC15	CEC16	CEC17	CEC18	CEC20	CEC21	CEC22	CEC23	CEC24	CEC25	CEC26	CEC27	CEC28	CEC29	CEC30	CEC31	CEC32	CEC33	CEC34	CEC35	CEC36	CEC37	CEC38	CEC39	CEC40	CEC41	CEC42	CEC43	CEC44	CEC45	CEC46
accC	PA4848	CEC100_4_212	1	1	1	1	1	1	1	1	1	1	1	1	1	1	1	1	1	1	1	1	1	1	1	1	1	1	1	1	1	1	1	1	1	1	1	1	1	1	1	1	1	1	1	1	1	1	1
accC	PA4849	CEC121_27_45	0.99	0.99	0.99	0.99	0.99	0.99	0.99	0.99	0.99	0.99	0.99	0.99	0.99	0.99	0.99	0.99	0.99	0.99	0.99	0.99	0.99	0.99	0.99	0.99	0.99	0.99	0.99	0.99	0.99	0.99	0.99	0.99	0.99	0.99	0.99	0.99	0.99	0.99	0.99	0.99	0.99	0.99	0.99	0.99	0.99	0.99	0.99
accC	PA4850	CEC12_194_1	0.65	0.65	0.65	0.65	0.65	0.65	0.65	0.65	0.65	0.65	0.65	0.65	0.65	1	0.65	0.65	0.65	0.65	0.65	0.65	0.65	0.65	0.65	0.65	0.65	0.65	0.64	0.65	0.65	0.65	0.65	0.65	0.65	0.65	0.65	0.65	0.65	0.65	0.65	0.65	0.65	0.65	0.65	0.65	0.65	0.65	0.65
aceE	na	CEC12_136_1	0.61	0.61	0.61	0.61	0.61	0.61	0.61	0.61	0.61	0.61	0.61	0.61	0.61	1	0.61	0.61	0.61	0.61	0.61	0.61	0.61	0.61	0.61	0.61	0.61	0.61	0.61	0.61	0.61	0.61	0.61	0.61	0.61	0.61	0.61	0.61	0.61	0.61	0.61	0.61	0.61	0.61	0.61	0.61	0.61	0.61	0.61
aceE	na	CEC100_22_23	1	1	1	1	1	1	1	1	1	1	1	1	1	1	1	1	1	1	1	1	1	1	1	1	1	1	1	1	1	1	1	1	1	1	1	1	1	1	1	1	1	1	1	1	1	1	1
aceF	na	CEC12_136_2	0.39	0.39	0.39	0.26	0.39	0.39	0.39	0.39	0.26	0.39	0.39	0.39	0.39	1	0.39	0.39	0.39	0.39	0.39	0.39	0.39	0.39	0.25	0.39	0.39	0.39	0.39	0.39	0.39	0.39	0.25	0.39	0.39	0.39	0.26	0.39	0.25	0.26	0.39	0.39	0.39	0.39	0.39	0.39	0.39	0.39	0.26
aceF	na	CEC100_22_22	1	1	1	0.6	1	1	1	0.99	0.6	1	1	1	1	1	1	1	1	1	1	1	1	1	0.59	1	1	1	1	1	1	1	0.6	1	1	1	0.6	1	0.59	0.6	1	1	1	1	1	1	1	1	0.6
algU	PA0762	CEC100_12_53	1	1	1	1	1	1	1	1	1	1	1	1	1	1	1	1	1	1	1	1	1	1	1	1	1	1	1	1	1	1	1	1	1	1	1	1	1	1	1	1	1	1	1	1	1	1	1
ampD	PA4522	CEC100_33_3	0.99	0.99	0.98	0.99	0.98	0.99	0.98	0.98	0.98	0.98	0.99	0.99	0.99	0.99	0.99	0.98	0.99	0.99	0.99	0.99	0.99	0.99	0.99	0.99	0.99	0.99	0.99	1	0.99	0.98	0.98	0.99	0.99	0.99	0.99	0.99	0.99	0.99	0.99	0.99	0.99	0.99	0.99	0.99	0.99	0.98	0.98
anr	PA1544	CEC100_73_12	1	1	1	1	1	1	1	1	1	1	1	1	1	1	1	1	1	1	1	1	1	1	1	1	1	1	1	1	1	1	1	1	1	1	1	1	1	1	1	1	1	1	1	1	1	1	1
bifA	PA4367	CEC100_9_60	1	1	1	1	1	1	1	1	1	1	0.88	1	1	1	1	1	1	1	1	1	1	1	1	1	1	1	1	1	1	0.82	0.82	1	1	1	1	1	0.9	1	1	1	1	0.9	0.9	0.9	0.9	1	1
cyaB	PA3217	CEC100_8_33	1	1	1	1	1	1	1	1	1	1	1	1	1	1	1	1	1	1	1	1	1	1	1	1	1	1	1	1	1	1	1	1	1	1	1	1	1	1	1	1	1	1	1	1	1	1	1
dnaX	PA1532	CEC48_4_382	0.9	0.9	0.57	0.57	0.92	0.93	0.96	0.92	0.93	0.93	0.56	0.94	0.92	0.56	0.94	0.93	0.94	0.9	0.9	0.9	0.9	0.9	0.57	0.9	0.9	0.9	0.57	0.93	0.57	0.93	0.57	0.57	0.58	0.56	0.58	0.58	0.57	0.56	0.57	0.56	0.57	0.92	0.92	0.56	0.92	0.92	0.58
dnaX	PA1532	CEC10_32_21	0.96	0.96	0.6	0.6	0.97	0.99	0.99	0.96	0.98	0.98	0.59	1	0.97	0.59	1	0.99	0.99	0.96	0.96	0.96	0.96	0.96	0.59	0.96	0.96	0.96	0.6	0.98	0.6	0.98	0.6	0.6	0.61	0.59	0.61	0.61	0.59	0.59	0.6	0.59	0.6	0.96	0.96	0.59	0.96	0.98	0.6
dnaX	PA1532	CEC126_17_107	0.97	0.97	0.61	0.61	0.98	0.99	0.99	0.97	0.99	0.99	0.6	0.99	0.98	0.6	0.99	0.99	0.99	0.97	0.97	0.97	0.97	0.97	0.6	0.97	0.97	0.97	0.61	0.99	0.61	0.99	0.61	0.61	0.61	0.6	0.62	0.61	0.6	0.6	0.6	0.6	0.61	0.98	0.98	0.6	0.98	0.99	0.61
dnaX	PA1532	CEC16_29_21	1	1	0.62	0.61	0.99	0.99	0.98	0.97	0.99	0.99	0.61	0.99	0.99	0.6	0.99	0.99	0.99	1	1	1	1	1	0.61	1	1	1	0.62	0.99	0.62	0.98	0.61	0.62	0.63	0.61	0.63	0.62	0.61	0.61	0.61	0.61	0.62	0.99	0.99	0.61	0.99	0.99	0.61
dnaX	PA1532	CEC66_60_11	0.68	0.68	0.68	0.67	0.69	0.69	0.7	0.69	0.69	0.69	0.67	0.7	0.69	0.68	0.7	0.69	0.7	0.68	0.68	0.68	0.68	0.68	0.67	0.68	0.68	0.68	0.68	0.69	0.68	0.69	0.68	0.68	0.68	0.68	0.68	0.68	0.67	0.68	0.69	0.69	0.69	0.68	0.68	0.67	0.68	0.69	0.67
dnaX	PA1532	CEC5_32_24	0.94	0.94	0.58	0.58	0.95	0.97	1	0.95	0.96	0.96	0.57	0.97	0.96	0.57	0.98	0.96	0.98	0.94	0.94	0.94	0.94	0.94	0.58	0.94	0.94	0.94	0.58	0.97	0.58	0.96	0.58	0.59	0.59	0.57	0.59	0.59	0.58	0.57	0.58	0.57	0.59	0.95	0.95	0.57	0.95	0.96	0.58
exsA	PA1713	CEC100_3_196	0.99	0.99	1	0.99	1	0.99	1	0.99	1	1	0.99	1	1	0.99	0.99	1	0.99	0.99	0.99	0.99	0.99	0.99	0.99	0.99	0.99	0.99	1	0.99	0.99	1	1	0.99	0.99	0.99	1	1	0.99	0.99	0.99	0.99	0.99	0.99	0.99	0.99	0.99	1	0.99
fleQ	PA1097	CEC100_1_291	1	1	1	1	1	1	1	1	1	1	1	1	1	1	1	1	1	1	1	1	1	1	1	1	1	1	1	1	1	1	1	1	1	1	1	1	1	1	1	1	1	1	1	1	1	1	1
gyrA	PA3168	CEC117_22_12	1	1	0.99	1	1	1	1	0.99	1	1	1	0.99	1	0.99	0.99	1	0.99	1	1	1	1	1	1	1	1	1	0.99	0.99	1	1	1	1	1	1	1	1	0.99	1	1	1	1	0.99	0.99	0.99	0.99	0.99	1
gyrB	PA0004	CEC100_4_73	1	1	1	1	1	1	1	1	1	1	1	1	1	1	1	1	1	1	1	1	1	1	1	1	1	1	1	1	1	1	1	1	1	1	1	1	1	1	1	1	1	1	1	1	1	1	1
lasR	PA1430	CEC14_55_17	0.9	0.9	0.9	0.9	0.9	0.9	0.9	0.9	0.9	0.9	0.89	0.89	0.89	0.89	0.89	1	0.89	0.9	0.9	0.9	0.9	0.9	0.9	0.9	0.9	0.9	0.89	0.9	0.9	0.9	0.9	0.9	0.9	0.9	0.9	0.9	0.9	0.9	0.9	0.89	0.9	0.9	0.9	0.89	0.9	0.81	0.9
lpxL (htrB1)	PA0011	CEC119_13_176	0.93	0.93	0.93	0.92	0.93	0.93	0.93	0.92	0.93	0.93	0.92	0.93	0.93	0.93	0.92	0.93	0.93	0.93	0.93	0.93	0.93	0.93	0.93	0.93	0.93	0.93	0.93	0.92	0.92	0.93	0.93	0.92	0.93	0.93	0.93	0.93	0.93	0.93	0.93	0.93	0.93	0.93	0.93	0.93	0.93	0.93	0.93
lpxL (htrB2)	PA3242	CEC100_8_58	1	1	1	0.99	1	1	1	0.99	1	1	1	0.99	1	0.99	1	1	0.99	1	1	1	1	1	1	1	1	1	1	1	0.99	1	1	1	1	1	1	1	1	1	1	1	1	1	1	1	1	1	1
mexA	PA0425	CEC100_45_25	1	1	1	1	1	1	1	1	1	1	1	1	1	1	1	1	1	1	1	1	1	1	1	1	1	1	1	1	1	1	1	1	1	1	1	1	1	1	1	1	1	1	1	1	1	1	1
mexB	PA0426	CEC100_45_24	1	1	1	1	1	1	1	0.99	1	1	1	1	1	1	1	1	1	1	1	1	1	1	1	1	1	1	1	0.8	1	0.84	0.84	1	1	1	1	1	1	1	1	1	1	1	1	1	1	1	1
mexR	PA0424	CEC100_45_26	1	1	1	0.99	1	1	1	0.99	1	1	0.99	1	0.99	0.99	1	1	0.99	1	1	1	1	1	1	1	1	1	1	1	0.99	1	1	1	0.99	1	0.99	0.99	0.99	1	1	1	1	0.99	0.99	0.99	0.99	1	1
mexR	PA0424	CEC119_5_137	0.73	0.73	0.73	0.73	0.73	0.73	0.73	0.73	0.73	0.73	0.73	0.73	0.73	0.73	0.73	0.73	0.73	0.73	0.73	0.73	0.73	0.73	0.73	0.73	0.73	0.73	0.73	0.73	0.73	0.73	0.73	0.73	0.73	0.73	0.73	0.73	0.73	0.73	0.73	0.73	0.73	0.73	0.73	0.73	0.73	0.73	0.73
mexS	PA2491	CEC100_31_2	1	1	1	1	1	1	1	0.99	1	1	1	1	1	1	1	1	1	1	1	1	1	1	1	1	1	1	1	1	1	1	1	1	1	1	1	1	1	1	1	1	1	1	1	1	1	1	1
mexT	PA2492	NZ_CP017149.1_2506	0.99	1	0.99	0.99	0.99	0.99	0.99	0.99	0.99	0.99	0.99	0.99	0.99	0.99	0.99	0.99	0.99	0.99	0.99	0.99	0.96	0.88	0.88	0.99	0.98	0.99	0.99	0.99	0.99	0.99	0.99	0.99	0.99	0.99	0.99	0.99	0.99	0.99	0.99	0.99	0.99	0.99	0.99	0.99	0.99	0.99	0.99
mexY	PA2018	CEC100_36_21	1	1	1	1	1	1	1	0.99	1	1	1	1	1	0.99	1	1	0.99	1	1	1	1	1	1	1	1	1	1	1	1	1	1	1	1	1	1	1	0.99	1	1	1	1	0.99	0.99	0.99	0.99	1	1
mexZ	PA2020	CEC121_38_20	0.99	0.99	0.99	0.99	0.99	0.99	0.99	0.98	0.99	0.99	0.98	0.99	0.99	0.99	0.98	0.98	0.99	0.99	0.99	0.99	0.99	0.99	0.99	0.99	0.99	0.99	0.98	0.9	0.99	0.99	0.99	0.99	0.99	0.99	0.99	0.99	0.98	0.99	0.99	0.99	0.99	0.98	0.98	0.98	0.71	0.99	0.99
morA	PA4601	CEC100_6_26	1	1	1	1	1	1	1	1	1	1	1	1	1	1	1	1	1	1	1	1	1	1	1	1	1	1	1	1	1	1	1	1	0.91	0.91	1	1	1	1	1	1	1	1	1	1	1	1	1
mpl	PA4020	CEC120_35_1	1	1	1	1	0.99	0.99	0.99	0.99	0.99	0.99	1	0.99	1	0.99	1	0.99	0.99	1	1	1	1	1	1	1	1	1	0.99	1	1	0.99	0.99	0.99	0.99	0.99	1	1	1	0.99	0.99	0.99	0.99	1	1	1	1	0.99	0.99
mucA	PA0763	CEC100_12_52	1	1	0.99	1	1	1	1	1	1	1	1	1	1	1	1	1	1	1	1	1	1	1	1	1	1	1	1	0.99	1	1	1	1	1	1	1	1	1	1	1	1	1	1	1	1	1	1	1
mutS	PA3620	CEC115_1_193	0.81	0.81	0.81	0.81	0.81	0.81	0.81	0.81	0.81	0.81	0.81	0.81	0.81	0.81	0.81	0.81	0.81	0.81	0.81	0.81	0.81	0.81	0.81	0.81	0.81	0.81	0.81	0.81	0.81	0.81	0.81	0.81	0.81	0.81	0.81	0.81	0.81	0.81	0.81	0.81	0.81	0.81	0.81	0.81	0.81	0.81	0.81
nalD	PA3574	CEC100_85_14	1	1	1	1	1	0.99	1	1	1	1	1	1	1	1	1	1	1	1	1	1	1	1	1	1	1	1	1	1	1	1	1	1	1	1	1	1	1	1	1	1	1	1	1	1	1	1	1
nfxB	PA4600	CEC100_6_31	1	1	1	0.98	1	1	1	0.96	1	1	0.99	1	1	0.98	1	1	0.98	1	1	1	1	1	1	1	1	1	1	1	1	1	1	1	1	1	1	1	1	1	1	1	1	1	1	1	1	1	1
oprD	PA0958	CEC100_10_28	1	1	0.99	0.99	0.99	0.99	0.99	0.99	0.99	0.99	0.99	1	0.99	0.99	0.99	1	0.99	1	1	1	1	1	1	1	1	1	0.99	1	0.99	0.99	0.99	0.99	1	1	0.99	0.99	0.99	0.99	0.99	0.99	0.99	0.99	0.99	0.99	0.99	0.99	0.99
oprD	PA0958	CEC100_35_39	1	1	1	1	1	1	1	0.96	1	1	1	1	1	0.99	1	1	0.99	1	1	1	1	1	1	1	1	1	1	0.99	1	0.99	0.99	1	1	1	1	1	0.99	1	1	1	1	0.99	0.99	0.99	0.99	1	1
oprD	PA0958	CEC125_8_135	0.98	0.98	0.92	1	0.98	0.92	0.98	0.98	0.92	0.92	1	0.92	0.92	1	0.92	0.99	1	0.98	0.98	0.98	0.98	0.98	0.98	0.98	0.98	0.98	0.92	0.98	1	0.92	0.92	0.92	0.99	0.99	0.92	0.92	0.93	0.99	0.99	0.99	0.99	0.93	0.93	0.93	0.93	0.92	0.98
oprD	PA0958	CEC26_1_116	0.95	0.95	1	0.93	0.95	1	0.95	0.94	1	1	0.93	1	1	0.93	1	0.94	0.93	0.95	0.95	0.95	0.95	0.95	0.95	0.95	0.95	0.95	1	0.94	0.93	1	1	1	0.94	0.94	1	1	0.97	0.94	0.94	0.94	0.94	0.97	0.97	0.97	0.97	1	0.95
pagP	PA1343	CEC100_23_64	0.99	0.99	0.99	0.99	0.99	0.99	0.99	0.99	0.99	0.99	0.99	0.99	0.99	0.99	0.99	0.99	0.99	0.99	0.99	0.99	0.99	0.99	0.99	0.99	0.99	0.99	0.99	0.99	0.99	0.99	0.99	0.99	0.99	0.99	0.99	0.99	0.99	0.99	0.99	0.99	0.99	0.99	0.99	0.99	0.99	0.99	0.99
pcoA	PA2065	CEC26_53_5	0.77	0.77	0.79	0.78	0.79	0.78	0.79	0.78	0.79	0.79	0.78	0.79	0.78	0.78	0.79	0.79	0.78	0.77	0.77	0.77	0.77	0.77	0.77	0.77	0.77	0.77	1	0.79	0.78	0.78	0.78	0.78	0.78	0.78	0.07	0.79	0.77	0.79	0.79	0.79	0.79	0.77	0.77	0.77	0.77	0.79	0.79
pdxY	PA5516	CEC117_19_47	0.97	0.97	0.97	0.98	0.97	0.99	0.98	0.98	1	1	0.97	0.97	0.98	0.97	0.99	0.97	0.97	0.97	0.97	0.97	0.97	0.97	0.97	0.97	0.97	0.97	0.97	0.97	0.98	0.98	0.98	0.98	0.98	0.98	0.98	0.98	0.97	0.99	0.99	0.99	0.99	0.97	0.97	0.97	0.97	0.99	0.99
pelA	PA3064	CEC130_7_47	0.99	0.99	0.99	0.99	0.99	1	0.99	0.98	0.99	0.99	0.99	0.99	0.99	0.99	0.99	0.99	0.99	0.99	0.99	0.99	0.99	0.99	0.99	0.99	0.99	0.99	0.99	0.99	0.99	0.99	0.99	0.99	0.99	0.99	0.99	0.99	0.99	0.99	0.99	0.99	0.99	0.99	0.99	0.99	0.99	0.99	0.99
phaF	PA5060	CEC119_7_15	1	1	1	0.89	1	0.99	1	0.99	0.88	0.99	0.71	0.98	0.99	0.98	0.95	1	0.98	1	1	1	1	1	1	1	1	1	0.73	0.78	0.82	1	0.88	0.71	0.96	0.96	1	0.81	0.8	0.89	1	1	1	1	1	0.78	1	0.99	1
phaF	PA5060	CEC55_9_215	0.97	0.97	0.97	0.89	0.97	0.96	0.97	0.98	0.84	0.96	0.73	0.97	0.96	0.98	0.93	0.98	0.98	0.97	0.97	0.97	0.97	0.97	0.97	0.97	0.97	0.97	0.72	0.75	0.82	0.98	0.86	0.72	0.96	0.96	0.97	0.78	0.78	0.87	0.98	0.98	0.98	0.97	0.97	0.75	0.97	0.96	0.97
phoP	PA1179	CEC100_30_54	1	1	1	1	1	1	1	1	1	1	1	1	1	1	1	1	1	1	1	1	1	1	1	1	1	1	1	1	1	1	1	1	1	1	1	1	1	1	1	1	1	1	1	1	1	0.99	1
phoQ	PA1180	CEC100_30_53	1	1	1	1	1	1	1	1	1	1	1	1	1	1	1	1	1	1	1	1	1	1	1	1	1	1	1	1	1	1	1	1	1	1	1	1	1	1	1	1	1	1	1	1	1	1	1
phzB1	PA4211	CEC101_7_2	1	1	1	1	1	0.91	1	1	0.91	0.91	0.5	0.99	0.87	0.9	0.91	0.87	0.9	0.62	1	1	1	0.92	0.95	0.92	0.92	1	1	0.91	1	0.91	1	1	1	0.91	1	0.91	0.48	1	1	0.91	1	0.48	0.48	0.48	0.48	0.91	1
phzB1	PA4211	CEC118_75_2	0.9	1	1	0.9	1	1	1	1	1	1	0.48	0.9	0.95	0.9	1	0.95	0.9	0.6	0.9	0.9	0.9	1	0.86	1	1	0.9	0.9	1	0.9	1	0.9	0.9	1	1	0.9	1	0.47	0.9	0.9	1	0.9	0.47	0.46	0.47	0.47	1	0.99
pilB	PA4526	CEC100_57_36	0.97	0.97	0.91	0.9	0.97	0.91	0.97	0.97	0.9	0.9	0.91	0.91	0.9	0.93	0.91	0.97	0.93	0.97	0.97	0.97	0.97	0.97	0.97	0.97	0.97	0.97	0.91	0.97	0.9	0.93	0.93	0.9	0.97	0.97	0.9	0.9	0.91	0.9	0.9	0.9	0.9	0.91	0.91	0.91	0.91	0.91	0.9
pilB	PA4526	CEC118_7_48	0.94	0.94	0.91	0.9	0.94	0.91	0.94	0.94	0.9	0.9	0.91	0.91	0.9	1	0.91	0.94	1	0.94	0.94	0.94	0.94	0.94	0.94	0.94	0.94	0.94	0.9	0.94	0.9	1	1	0.9	0.94	0.94	0.9	0.9	0.9	0.9	0.9	0.9	0.9	0.9	0.9	0.9	0.9	0.91	0.9
pilB	PA4526	CEC10_23_48	0.9	0.9	1	1	0.9	1	0.9	0.9	1	1	0.99	1	1	0.91	1	0.9	0.91	0.9	0.9	0.9	0.9	0.9	0.9	0.9	0.9	0.9	0.99	0.9	1	0.91	0.91	1	0.9	0.9	1	1	0.99	1	1	1	1	0.99	0.99	0.99	0.99	1	1
pilD	PA4528	CEC100_57_34	0.99	0.99	0.99	0.99	1	0.99	1	1	0.99	0.99	0.99	0.99	0.99	0.98	0.99	0.99	0.98	0.99	0.99	0.99	0.99	0.99	0.99	0.99	0.99	0.99	0.99	0.99	0.99	0.99	0.99	0.99	0.99	0.99	0.99	0.99	0.99	0.99	0.99	0.99	0.99	0.99	0.99	0.99	0.99	0.99	0.99
pilQ	PA5040	CEC100_14_94	1	1	0.98	0.98	1	0.98	1	0.99	0.98	0.98	0.98	0.98	0.98	0.95	0.98	1	0.95	1	1	1	1	1	1	1	1	1	0.98	1	0.98	0.94	0.94	0.98	0.99	0.99	0.98	0.98	0.98	0.98	0.98	0.98	0.98	0.98	0.98	0.98	0.98	0.98	0.98
pilQ	PA5040	CEC82_372_1	0.93	0.93	0.94	0.94	0.93	0.93	0.93	0.93	0.93	0.93	0.94	0.93	0.94	1	0.93	0.93	1	0.93	0.93	0.93	0.93	0.93	0.93	0.93	0.93	0.93	0.94	0.93	0.94	1	1	0.94	0.93	0.93	0.93	0.93	0.94	0.93	0.93	0.93	0.93	0.94	0.94	0.94	0.94	0.93	0.94
pqsB	PA0997	CEC100_1_182	1	1	1	1	1	1	1	1	1	1	1	1	1	0.99	1	1	0.99	1	1	1	1	1	1	1	1	1	1	1	1	1	1	0.99	1	1	1	1	1	1	1	1	1	1	1	1	1	1	1
pvdS	PA2426	CEC100_53_10	0.99	0.99	0.99	1	0.99	0.99	0.99	0.98	0.99	0.99	1	0.99	0.99	0.99	0.99	0.99	0.99	0.99	0.99	0.99	0.99	0.99	0.99	0.99	0.99	0.99	0.98	1	1	1	1	0.99	0.99	0.99	0.99	0.99	0.99	0.99	0.99	0.99	0.99	0.99	0.99	0.99	0.99	1	0.99
rbdA	PA0861	CEC100_1_54	1	1	1	1	1	1	1	1	1	1	1	1	1	0.99	1	1	0.99	1	1	1	1	1	1	1	1	1	0.94	1	1	1	1	1	1	1	1	1	1	1	1	1	1	1	1	1	1	1	1
retS	PA4856	CEC100_20_39	1	1	1	1	1	1	1	0.99	1	1	1	1	1	1	1	1	1	1	1	1	1	1	1	1	1	1	1	1	1	1	1	1	1	1	1	1	1	1	1	1	1	1	1	1	1	1	1
rhlI	PA3476	CEC100_49_13	0.99	0.99	1	1	1	1	1	1	1	1	1	1	1	0.99	1	1	0.99	0.99	0.99	0.99	0.99	0.99	0.99	0.99	0.99	0.99	1	1	1	1	1	1	1	1	1	1	1	1	1	1	1	1	1	1	1	1	1
rhlR	PA3477	CEC132_1_298	0.77	0.77	0.77	0.77	0.76	0.77	0.76	0.76	0.76	0.76	0.77	0.76	0.76	0.76	0.76	0.77	0.76	0.77	0.77	0.77	0.77	0.77	0.77	0.77	0.77	0.77	0.77	0.76	0.77	0.76	0.76	0.77	0.77	0.77	0.76	0.76	0.77	0.76	0.76	0.76	0.76	0.77	0.77	0.77	0.77	0.76	0.77
rpoN	PA4462	CEC100_9_157	1	1	1	1	1	1	1	1	1	1	1	1	1	1	1	1	1	1	1	1	1	1	1	1	1	1	1	1	1	1	1	1	1	1	1	1	1	1	1	1	1	1	1	1	1	1	1
toxR	PA0707	CEC100_12_106	0.99	0.99	1	1	0.99	1	0.99	1	1	1	1	1	1	0.99	1	1	0.99	0.99	0.99	0.99	0.99	0.99	0.99	0.99	0.99	0.99	1	0.99	1	1	1	1	1	1	1	1	1	1	1	1	1	1	1	1	1	1	0.99
vfr	PA0652	CEC100_5_170	0.99	0.99	1	0.99	0.99	1	0.99	1	1	1	1	1	0.99	1	1	0.99	1	0.99	0.99	0.99	0.99	0.99	0.99	0.99	0.99	0.99	1	0.99	0.99	1	1	0.99	0.99	0.99	1	1	1	1	1	1	1	1	1	1	1	1	1
vfr	PA0652	CEC27_7_17	0.55	0.55	0.55	0.55	0.55	0.55	0.55	0.55	0.55	0.55	0.55	0.55	0.55	0.55	0.55	0.55	0.55	0.55	0.55	0.55	0.55	0.55	0.55	0.55	0.55	0.55	0.55	1	0.55	0.55	0.55	0.55	0.55	0.55	0.55	0.55	0.55	0.55	0.55	0.55	0.55	0.55	0.55	0.55	0.55	0.55	0.55
vgrG1B	PA0095	CEC101_5_256	1	1	1	0.65	0.79	0.72	0.65	0.65	0.65	0.65	0.64	0.84	1	0.98	1	0.5	0.98	1	1	1	1	1	1	1	1	1	0.65	1	0.65	1	1	0.72	0.65	0.65	0.65	1	0.96	1	0.65	0.65	0.65	0.96	0.96	0.96	0.96	0.65	1
wbpM	PA3141	CEC28_36_36	0.95	0.95	0.9	1	0.95	0.84	0.95	0.9	0.77	0.77	0.78	0.9	0.91	0.95	0.84	0.95	0.95	0.95	0.95	0.95	0.95	0.95	0.95	0.95	0.95	0.95	0.91	0.95	1	1	1	0.91	0.95	0.95	0.9	0.9	0.9	0.84	0.84	0.84	0.84	0.9	0.9	0.9	0.9	0.84	0.84
wspA	PA3709	CEC100_2_131	1	1	1	0.99	1	1	1	0.99	1	1	0.99	1	1	0.99	1	1	0.99	1	1	1	1	1	1	1	1	1	1	1	0.99	1	1	1	1	1	1	1	0.99	1	1	1	1	0.99	0.99	0.99	0.99	1	0.99
wspE	PA3704	CEC100_2_127	1	1	1	0.79	1	1	1	1	1	1	0.8	1	1	0.79	1	1	1	1	1	1	1	1	0.79	1	1	1	1	1	1	1	0.79	1	1	1	1	1	0.7	0.81	1	1	1	0.99	0.99	0.99	0.99	1	1
wspF	PA3703	CEC100_2_126	1	1	1	1	1	1	1	1	1	1	1	1	1	1	1	1	1	1	1	1	1	1	1	1	1	1	1	1	1	1	1	1	1	0.78	1	1	1	1	1	1	1	1	1	1	1	1	1
yecS	PA0313	CEC118_38_34	0.98	0.98	0.98	0.98	0.98	0.98	0.98	0.98	0.98	0.98	0.98	0.98	0.98	0.97	0.98	0.98	0.97	0.98	0.98	0.98	0.98	0.98	0.98	0.98	0.98	0.98	1	0.97	0.98	0.97	0.97	0.98	0.98	0.97	0.98	0.98	0.98	0.98	0.98	0.98	0.98	0.98	0.98	0.98	0.98	0.98	0.98
[truncated: 84 more columns]

## Sheet: Antibiotic Resistance Genes
Table S5. LS-BSR raw values for heatmaps
Antibioitic Resistance Genes
					ENVIRONMENTAL															PAO1									BRONCHIECTASIS					CF INFANT BRONCH
Gene	Locus Tag	Gene Call	PAO1_genome	Pa_ATCC-15692	CEC1	CEC2	CEC3	CEC4	CEC5	CEC6	CEC7	CEC8	CEC9	CEC10	CEC11	CEC12	CEC13	CEC14	CEC15	CEC16	CEC17	CEC18	CEC20	CEC21	CEC22	CEC23	CEC24	CEC25	CEC26	CEC27	CEC28	CEC29	CEC30	CEC31	CEC32	CEC33	CEC34	CEC35	CEC36	CEC37	CEC38	CEC39	CEC40	CEC41	CEC42	CEC43	CEC44	CEC45	CEC46
ampC	PA4110	CEC100_44_29	1	1	1	0.99	1	1	1	0.97	1	1	0.99	1	1	0.99	1	1	0.99	1	1	1	1	1	1	1	1	1	1	1	0.99	1	1	1	1	1	1	1	1	1	1	1	1	1	1	1	1	1	1
ampD	PA4522	CEC100_33_3	0.99	0.99	0.98	0.99	0.98	0.99	0.98	0.98	0.98	0.98	0.99	0.99	0.99	0.99	0.99	0.98	0.99	0.99	0.99	0.99	0.99	0.99	0.99	0.99	0.99	0.99	0.99	1	0.99	0.98	0.98	0.99	0.99	0.99	0.99	0.99	0.99	0.99	0.99	0.99	0.99	0.99	0.99	0.99	0.99	0.98	0.98
ampR	PA4109	CEC29_14_104	0.94	0.94	0.94	0.94	0.94	0.94	0.94	0.94	0.94	0.94	0.94	0.94	0.94	0.94	0.94	0.94	0.94	0.94	0.94	0.94	0.94	0.94	0.94	0.94	0.94	0.94	0.94	0.94	0.94	1	1	0.94	0.94	0.94	0.94	0.94	0.99	0.94	0.94	0.94	0.94	0.99	0.99	0.99	0.99	0.94	1
cprA	PA1559	CEC100_48_37	0.58	0.58	1	1	1	1	1	1	1	1	1	1	1	1	1	1	1	0.58	0.58	0.58	0.58	0.58	0.58	0.58	0.58	0.58	1	1	1	1	1	1	1	1	1	1	1	1	1	1	1	1	1	1	1	1	1
dacB	PA3047	CEC100_7_28	1	1	1	1	1	1	1	1	1	1	1	0.99	0.99	1	1	1	1	1	1	1	1	1	1	1	1	1	1	1	1	1	1	1	0.99	0.99	1	1	1	0.99	0.99	0.99	0.99	1	1	1	1	1	1
ftsI	PA4418	CEC100_9_112	1	1	1	1	1	1	1	1	1	1	1	1	1	1	1	1	1	1	1	1	1	1	1	1	1	1	1	1	1	1	1	1	1	1	1	1	1	1	1	1	1	1	1	1	1	1	1
ftsL	PA4419	CEC100_9_113	1	1	1	1	1	1	1	1	1	1	1	1	1	1	1	1	1	1	1	1	1	1	1	1	1	1	1	1	1	1	1	1	1	1	1	1	1	1	1	1	1	1	1	1	1	1	1
galU	PA2023	CEC100_36_16	1	1	1	1	1	1	1	1	1	1	1	1	1	1	1	1	1	1	1	1	1	1	1	1	1	1	1	1	1	1	1	1	1	1	1	1	1	1	1	1	1	1	1	1	1	1	1
gyrA	PA3168	CEC117_22_12	1	1	0.99	1	1	1	1	0.99	1	1	1	0.99	1	0.99	0.99	1	0.99	1	1	1	1	1	1	1	1	1	0.99	0.99	1	1	1	1	1	1	1	1	0.99	1	1	1	1	0.99	0.99	0.99	0.99	0.99	1
mexA	PA0425	CEC100_45_25	1	1	1	1	1	1	1	1	1	1	1	1	1	1	1	1	1	1	1	1	1	1	1	1	1	1	1	1	1	1	1	1	1	1	1	1	1	1	1	1	1	1	1	1	1	1	1
mexB	PA0426	CEC100_45_24	1	1	1	1	1	1	1	0.99	1	1	1	1	1	1	1	1	1	1	1	1	1	1	1	1	1	1	1	0.8	1	0.84	0.84	1	1	1	1	1	1	1	1	1	1	1	1	1	1	1	1
mexC	PA4599	CEC100_6_28	1	1	1	0.99	1	1	0.99	0.97	0.99	0.99	0.98	1	1	0.98	0.99	1	0.98	1	1	1	1	1	1	1	1	1	0.99	0.99	1	1	1	1	1	1	1	1	1	1	1	1	1	1	1	1	1	1	1
mexD	PA4598	CEC100_6_29	1	1	1	1	1	1	1	0.99	1	1	1	1	1	0.99	1	1	0.99	1	1	1	1	1	1	1	1	1	1	1	1	1	1	1	1	1	1	1	1	1	1	1	1	1	1	1	1	1	1
mexE	PA2493	CEC100_31_4	1	1	1	1	1	1	1	1	1	1	1	1	1	0.99	1	1	0.99	1	1	1	1	1	1	1	1	1	1	1	1	1	1	1	1	1	1	1	1	1	1	1	1	1	1	1	1	1	1
mexF	PA2494	CEC100_31_5	1	1	1	1	1	1	1	1	1	1	1	1	1	1	1	1	1	1	1	1	1	1	1	1	1	1	1	1	1	1	1	1	1	1	1	1	1	1	1	1	1	1	1	1	1	1	1
mexG	PA4205	CEC98_125_1	0.74	0.74	0.74	0.73	0.74	0.74	0.74	0.72	0.74	0.74	0.73	0.73	0.74	0.73	0.73	0.74	0.73	0.74	0.74	0.74	0.74	0.74	0.74	0.74	0.74	0.74	0.73	0.74	0.73	0.74	0.74	0.74	0.74	0.74	0.74	0.74	0.74	0.74	0.74	0.74	0.74	0.74	0.74	0.74	0.74	0.74	0.74
mexR	PA0424	CEC100_45_26	1	1	1	0.99	1	1	1	0.99	1	1	0.99	1	0.99	0.99	1	1	0.99	1	1	1	1	1	1	1	1	1	1	1	0.99	1	1	1	0.99	1	0.99	0.99	0.99	1	1	1	1	0.99	0.99	0.99	0.99	1	1
mexR	PA0424	CEC119_5_137	0.73	0.73	0.73	0.73	0.73	0.73	0.73	0.73	0.73	0.73	0.73	0.73	0.73	0.73	0.73	0.73	0.73	0.73	0.73	0.73	0.73	0.73	0.73	0.73	0.73	0.73	0.73	0.73	0.73	0.73	0.73	0.73	0.73	0.73	0.73	0.73	0.73	0.73	0.73	0.73	0.73	0.73	0.73	0.73	0.73	0.73	0.73
mexS	PA2491	CEC100_31_2	1	1	1	1	1	1	1	0.99	1	1	1	1	1	1	1	1	1	1	1	1	1	1	1	1	1	1	1	1	1	1	1	1	1	1	1	1	1	1	1	1	1	1	1	1	1	1	1
mexT	PA2492	NZ_CP017149.1_2506	0.99	1	0.99	0.99	0.99	0.99	0.99	0.99	0.99	0.99	0.99	0.99	0.99	0.99	0.99	0.99	0.99	0.99	0.99	0.99	0.96	0.88	0.88	0.99	0.98	0.99	0.99	0.99	0.99	0.99	0.99	0.99	0.99	0.99	0.99	0.99	0.99	0.99	0.99	0.99	0.99	0.99	0.99	0.99	0.99	0.99	0.99
mexX	PA2019	CEC100_36_20	0.99	0.99	1	1	1	1	1	0.99	1	1	1	1	1	1	1	1	1	0.99	0.99	0.99	0.99	0.99	0.99	0.99	0.99	0.99	1	1	1	1	1	1	1	1	1	1	1	1	1	1	1	1	1	1	1	1	1
mexY	PA2018	CEC100_36_21	1	1	1	1	1	1	1	0.99	1	1	1	1	1	0.99	1	1	0.99	1	1	1	1	1	1	1	1	1	1	1	1	1	1	1	1	1	1	1	0.99	1	1	1	1	0.99	0.99	0.99	0.99	1	1
nalC	PA3721	CEC100_2_143	1	1	1	0.99	1	1	1	0.99	1	1	0.99	1	1	0.99	1	1	0.99	1	1	1	1	1	1	1	1	1	1	1	0.99	1	1	1	1	1	1	1	0.99	1	1	1	1	0.99	0.99	0.99	0.99	1	0.99
nalD	PA3574	CEC100_85_14	1	1	1	1	1	0.99	1	1	1	1	1	1	1	1	1	1	1	1	1	1	1	1	1	1	1	1	1	1	1	1	1	1	1	1	1	1	1	1	1	1	1	1	1	1	1	1	1
ndvB	PA1163	CEC100_1_357	1	1	1	0.99	1	1	1	0.99	0.99	0.99	0.99	1	1	1	0.99	1	1	1	1	1	1	1	1	1	1	1	1	1	0.99	1	1	1	1	1	1	1	0.99	1	1	1	1	0.99	0.99	0.99	0.99	0.99	1
nfxB	PA4600	CEC100_6_27	1	1	1	1	1	1	1	0.99	1	1	1	1	1	0.99	1	1	0.99	1	1	1	1	1	1	1	1	1	1	1	1	1	1	1	1	1	1	1	1	1	1	1	1	1	1	1	1	1	1
oprD	PA0958	CEC26_1_116	0.95	0.95	1	0.93	0.95	1	0.95	0.94	1	1	0.93	1	1	0.93	1	0.94	0.93	0.95	0.95	0.95	0.95	0.95	0.95	0.95	0.95	0.95	1	0.94	0.93	1	1	1	0.94	0.94	1	1	0.97	0.94	0.94	0.94	0.94	0.97	0.97	0.97	0.97	1	0.95
oprJ	PA4597	CEC100_10_28	1	1	0.99	0.99	0.99	0.99	0.99	0.99	0.99	0.99	0.99	1	0.99	0.99	0.99	1	0.99	1	1	1	1	1	1	1	1	1	0.99	1	0.99	0.99	0.99	0.99	1	1	0.99	0.99	0.99	0.99	0.99	0.99	0.99	0.99	0.99	0.99	0.99	0.99	0.99
oprN	PA2495	CEC100_31_6	1	1	1	0.99	1	1	1	1	1	1	0.69	1	1	1	1	1	1	1	1	1	1	1	1	1	1	1	0.69	0.68	1	1	0.65	1	1	1	0.65	0.66	0.63	0.63	1	1	1	1	1	1	1	1	1
parC	PA4964	CEC100_56_14	1	1	1	1	1	1	1	1	1	1	1	1	1	1	1	1	1	1	1	1	1	1	1	1	1	1	1	1	1	1	1	1	1	1	1	1	1	1	1	1	1	1	1	1	1	1	1
pbpA	PA4003	CEC100_26_51	1	1	1	1	1	1	1	1	1	1	1	1	1	1	1	1	1	1	1	1	1	1	1	1	1	1	1	1	1	1	1	1	1	1	1	1	1	1	1	1	1	1	1	1	1	1	1
tssC1	PA0084	CEC100_70_11	1	1	1	1	1	1	1	1	1	1	1	1	1	1	1	1	1	1	1	1	1	1	1	1	1	1	1	1	1	1	1	1	1	1	1	1	1	1	1	1	1	1	1	1	1	1	1
na	PA0757	CEC100_12_59	1	1	1	0.99	1	0.99	1	1	0.99	0.99	0.99	0.99	1	0.99	0.99	0.99	0.99	1	1	1	1	1	1	1	1	1	0.99	0.99	0.99	0.99	0.99	1	1	1	1	1	0.99	1	1	1	1	0.99	0.99	0.99	0.99	0.99	0.99
na	PA0756	CEC100_12_60	1	1	1	1	1	1	1	1	1	1	1	1	1	1	1	1	1	1	1	1	1	1	1	1	1	1	1	1	1	1	1	1	0.99	0.99	1	1	1	0.99	0.99	0.99	0.99	1	1	1	1	1	1
na	PA5033	CEC100_22_5	1	1	1	1	1	1	1	0.99	1	1	0.99	1	1	1	1	1	1	1	1	1	1	1	1	1	1	1	1	1	1	1	1	1	1	1	1	1	1	1	1	1	1	1	1	1	1	1	1
na	PA1877	CEC100_3_24	1	1	1	1	1	1	1	1	0.99	0.99	0.99	1	0.99	0.99	1	1	0.99	1	1	1	1	1	1	1	1	1	1	1	1	1	1	1	1	1	1	1	1	1	1	1	1	1	1	1	1	1	1
na	PA1876	CEC100_3_25	1	1	1	1	1	1	1	1	1	1	1	1	1	0.99	1	1	0.99	1	1	1	1	1	1	1	1	1	1	1	1	1	1	1	1	1	1	1	1	1	1	1	1	1	1	1	1	1	1
na	PA1875	CEC100_3_26	1	1	1	1	1	1	1	1	1	1	1	1	1	0.99	1	1	0.99	1	1	1	1	1	1	1	1	1	1	1	1	1	1	1	1	1	1	1	1	1	1	1	1	1	1	1	1	1	1
na	PA2070	CEC100_40_22	0.99	0.99	1	0.99	1	1	1	0.08	1	1	0.99	1	1	0.99	1	0.99	0.99	0.99	0.99	0.99	0.99	0.99	0.99	0.99	0.99	0.99	1	1	0.99	1	1	1	1	1	0.08	1	0.99	1	1	1	1	0.99	0.99	0.99	0.99	1	1
[truncated: 84 more columns]

## Sheet: Lipid A Genes
Table S5. LS-BSR raw values for heatmaps
Lipid A Genes
					ENVIRONMENTAL															PAO1									BRONCHIECTASIS					CF INFANT BRONCH
Gene	Locus Tag	Gene Call	PAO1_genome	Pa_ATCC-15692	CEC1	CEC2	CEC3	CEC4	CEC5	CEC6	CEC7	CEC8	CEC9	CEC10	CEC11	CEC12	CEC13	CEC14	CEC15	CEC16	CEC17	CEC18	CEC20	CEC21	CEC22	CEC23	CEC24	CEC25	CEC26	CEC27	CEC28	CEC29	CEC30	CEC31	CEC32	CEC33	CEC34	CEC35	CEC36	CEC37	CEC38	CEC39	CEC40	CEC41	CEC42	CEC43	CEC44	CEC45	CEC46
arnA	PA3554	CEC100_32_45	1	1	1	0.99	1	1	1	0.99	0.99	0.99	0.99	1	0.99	0.99	0.99	0.99	0.99	1	1	1	1	1	1	1	1	1	1	0.99	0.99	1	1	0.99	1	1	1	1	0.99	1	1	1	1	0.99	0.99	0.99	0.99	0.99	1
arnB	PA3552	CEC100_32_43	1	1	1	0.99	1	1	1	0.99	1	1	1	1	1	0.99	1	1	0.99	1	1	1	1	1	1	1	1	1	1	1	0.99	1	1	1	1	1	1	1	1	0.99	0.99	0.99	0.99	1	1	1	1	1	1
arnC	PA3553	CEC100_32_44	1	1	1	1	1	1	1	0.98	1	1	1	1	1	1	1	1	1	1	1	1	1	1	1	1	1	1	1	1	1	1	1	1	0.98	0.98	1	1	1	1	1	1	1	1	1	1	1	1	1
arnD	PA3555	CEC100_32_46	1	1	1	1	1	1	1	1	1	1	1	0.99	1	1	1	1	1	1	1	1	1	1	1	1	1	1	1	1	1	1	1	1	1	1	1	1	0.55	1	1	1	1	1	1	1	1	1	1
arnE	PA3557	CEC100_32_48	1	1	1	0.99	1	1	1	0.99	1	1	1	1	1	0.99	1	1	0.99	1	1	1	1	1	1	1	1	1	1	1	0.99	1	1	1	1	1	1	1	0.99	0.99	0.99	0.99	0.99	0.99	0.99	0.99	0.99	1	1
arnF	PA3558	CEC101_13_23	1	1	0.99	1	1	0.99	1	1	1	1	0.7	0.99	1	0.99	1	1	0.99	1	1	1	1	1	1	1	1	1	0.7	1	1	1	1	1	1	1	1	1	1	0.72	1	1	1	1	1	1	1	1	1
arnF	PA3558	CEC101_13_23	1	1	0.99	1	1	0.99	1	1	1	1	0.7	0.99	1	0.99	1	1	0.99	1	1	1	1	1	1	1	1	1	0.7	1	1	1	1	1	1	1	1	1	1	0.72	1	1	1	1	1	1	1	1	1
arnT	PA3556	CEC100_32_47	0.99	0.99	0.99	0.99	0.99	0.98	0.98	0.99	0.98	0.98	0.99	0.98	0.99	0.99	0.99	0.99	0.99	0.99	0.99	0.99	0.99	0.99	0.99	0.99	0.99	0.99	0.99	0.99	0.99	0.98	0.98	0.99	0.98	0.98	0.99	0.99	0.99	0.99	0.99	0.99	0.99	0.99	0.99	0.99	0.99	0.98	0.99
fabD	PA2968	CEC100_7_108	1	1	0.99	1	1	1	1	0.99	1	1	1	1	1	1	1	1	1	1	1	1	1	1	1	1	1	1	1	1	1	1	1	1	1	1	1	1	1	0.99	0.99	0.99	0.99	1	1	1	1	1	1
fabG	PA2967	CEC100_7_109	1	1	1	1	1	1	1	1	1	1	1	1	1	1	1	1	1	1	1	1	1	1	1	1	1	1	1	1	1	1	1	1	1	1	1	1	1	1	1	1	1	1	1	1	1	1	1
lptA	PA0005	CEC100_9_155	1	1	1	1	1	1	1	1	1	1	1	1	1	1	1	1	1	1	1	1	1	1	1	1	1	1	1	1	1	1	1	1	1	1	1	1	1	1	1	1	1	1	1	1	1	1	1
lptB	PA4461	CEC100_9_156	1	1	1	1	1	1	1	1	1	1	1	1	1	1	1	1	1	1	1	1	1	1	1	1	1	1	1	1	1	1	1	1	1	1	1	1	1	1	1	1	1	1	1	1	1	1	1
lptC	PA4459	CEC100_9_154	1	1	1	1	1	1	1	1	1	1	1	1	1	1	1	1	1	1	1	1	1	1	1	1	1	1	1	1	1	1	1	1	1	1	1	1	1	1	1	1	1	1	1	1	1	1	1
lptD	PA0595	CEC116_2_73	1	1	0.93	0.94	1	0.94	1	0.94	0.92	0.92	0.93	0.93	0.91	1	0.92	1	1	1	1	1	1	1	1	1	1	1	0.93	1	0.94	0.92	0.92	0.91	1	1	0.93	0.93	0.93	0.92	0.92	0.92	0.92	0.93	0.93	0.93	0.93	0.94	0.92
lpxA	PA3664	CEC100_2_67	1	1	1	1	1	1	1	1	1	1	1	1	1	1	1	1	1	1	1	1	1	1	1	1	1	1	1	1	1	1	1	1	1	1	1	1	1	1	1	1	1	1	1	1	1	1	1
lpxB	PA3643	CEC100_2_66	1	1	1	0.99	0.99	1	0.99	0.99	0.99	0.99	0.99	0.99	1	0.99	1	0.99	0.99	1	1	1	1	1	1	1	1	1	1	1	0.99	0.99	0.99	1	1	1	0.99	0.99	0.99	1	1	1	1	0.99	0.99	0.99	0.99	1	0.99
lpxC	PA4406	CEC100_9_100	1	1	1	1	1	1	1	1	1	1	1	1	1	1	1	1	1	1	1	1	1	1	1	1	1	1	1	1	1	1	1	1	1	1	1	1	1	1	1	1	1	1	1	1	1	1	1
lpxD	PA3646	CEC100_2_69	1	1	1	1	1	1	1	0.99	1	1	1	1	1	0.99	1	1	0.99	1	1	1	1	1	1	1	1	1	1	1	1	1	1	1	1	1	1	1	0.99	1	1	1	1	0.99	0.99	0.99	0.99	1	1
lpxH	PA1792	CEC100_3_116	1	1	1	1	1	1	1	0.99	0.99	0.99	1	1	1	1	0.99	1	1	1	1	1	1	1	1	1	1	1	1	1	1	1	1	1	1	1	0.99	0.99	0.99	1	1	1	1	0.99	0.99	0.99	0.99	1	0.99
lpxK	PA2981	CEC100_7_95	1	1	1	1	1	1	1	1	1	1	1	1	1	0.99	1	1	0.99	1	1	1	1	1	1	1	1	1	1	1	1	1	1	1	1	1	1	1	1	1	1	1	1	1	1	1	1	1	1
lpxL (htrB1)	PA0011	CEC119_13_176	0.93	0.93	0.93	0.92	0.93	0.93	0.93	0.92	0.93	0.93	0.92	0.93	0.93	0.93	0.92	0.93	0.93	0.93	0.93	0.93	0.93	0.93	0.93	0.93	0.93	0.93	0.93	0.92	0.92	0.93	0.93	0.92	0.93	0.93	0.93	0.93	0.93	0.93	0.93	0.93	0.93	0.93	0.93	0.93	0.93	0.93	0.93
lpxL (htrB2)	PA3242	CEC100_8_58	1	1	1	0.99	1	1	1	0.99	1	1	1	0.99	1	0.99	1	1	0.99	1	1	1	1	1	1	1	1	1	1	1	0.99	1	1	1	1	1	1	1	1	1	1	1	1	1	1	1	1	1	1
lpxO1	PA4512	CEC100_33_13	1	1	1	1	1	1	1	1	1	1	1	1	1	0.99	1	1	0.99	1	1	1	1	1	1	1	1	1	1	0.99	1	1	1	1	1	1	1	1	1	1	1	1	1	1	1	1	1	1	1
lpxO2	PA1936	CEC100_1_130	1	1	1	1	1	1	1	1	1	1	1	1	1	1	1	1	1	1	1	1	1	1	1	1	1	1	1	1	1	1	1	1	1	1	1	1	1	1	1	1	1	1	1	1	1	1	1
lpxT	PA5149	CEC100_11_76	0.99	0.99	1	1	1	1	1	0.99	1	1	1	1	1	0.99	1	1	0.99	0.99	0.99	0.99	0.99	0.99	0.99	0.99	0.99	0.99	0.99	1	1	1	1	1	1	1	1	1	1	1	1	1	1	1	1	1	1	1	1
msbA	PA4997	CEC100_22_41	1	1	1	0.99	1	1	1	1	1	1	0.99	1	1	0.99	1	1	0.99	1	1	1	1	1	1	1	1	1	1	1	0.99	1	1	1	1	1	1	1	1	1	1	1	1	1	1	1	1	1	1
pagL	PA4661	CEC100_24_39	1	1	1	1	1	1	1	1	1	1	1	1	1	1	1	1	1	1	1	1	1	1	1	1	1	1	1	0.86	1	1	1	1	1	1	1	1	1	1	1	1	1	1	1	1	1	1	1
pagP	PA1343	CEC100_23_64	0.99	0.99	0.99	0.99	0.99	0.99	0.99	0.99	0.99	0.99	0.99	0.99	0.99	0.99	0.99	0.99	0.99	0.99	0.99	0.99	0.99	0.99	0.99	0.99	0.99	0.99	0.99	0.99	0.99	0.99	0.99	0.99	0.99	0.99	0.99	0.99	0.99	0.99	0.99	0.99	0.99	0.99	0.99	0.99	0.99	0.99	0.99
phoP	PA1179	CEC100_30_54	1	1	1	1	1	1	1	1	1	1	1	1	1	1	1	1	1	1	1	1	1	1	1	1	1	1	1	1	1	1	1	1	1	1	1	1	1	1	1	1	1	1	1	1	1	0.99	1
phoQ	PA1180	CEC100_30_53	1	1	1	1	1	1	1	1	1	1	1	1	1	1	1	1	1	1	1	1	1	1	1	1	1	1	1	1	1	1	1	1	1	1	1	1	1	1	1	1	1	1	1	1	1	1	1
eptA	PA1972	CEC124_19_62	0.98	0.98	0.98	0.98	0.98	0.97	0.97	0.98	0.97	0.97	0.98	0.98	0.98	0.98	0.98	0.98	0.98	0.98	0.98	0.98	0.98	0.98	0.98	0.98	0.98	0.98	0.98	0.97	0.98	0.98	0.98	0.98	0.98	0.46	0.98	0.98	0.98	0.98	0.98	0.98	0.98	0.98	0.98	0.98	0.98	0.97	0.98
[truncated: 84 more columns]

## Sheet: Quorum Sensing Genes
Table S5. LS-BSR raw values for heatmaps
Quorum-Sensing Genes
					ENVIRONMENTAL															PAO1									BRONCHIECTASIS					CF INFANT BRONCH
Gene	Locus Tag	Gene Call	PAO1_genome	Pa_ATCC-15692	CEC1	CEC2	CEC3	CEC4	CEC5	CEC6	CEC7	CEC8	CEC9	CEC10	CEC11	CEC12	CEC13	CEC14	CEC15	CEC16	CEC17	CEC18	CEC20	CEC21	CEC22	CEC23	CEC24	CEC25	CEC26	CEC27	CEC28	CEC29	CEC30	CEC31	CEC32	CEC33	CEC34	CEC35	CEC36	CEC37	CEC38	CEC39	CEC40	CEC41	CEC42	CEC43	CEC44	CEC45	CEC46
algR2	PA5255	CEC100_11_131	0	0	0	0	0	0	0	0	0	0	0	0	0	0	0	0	0	0	0	0	0	0	0	0	0	0	0	0	0	0	0	0	0	0	0	0	0	0	0	0	0	0	0	0	0	0	0.98
aprA	PA1249	CEC100_62_14	1	1	1	1	1	0.99	1	1	1	1	1	1	1	1	1	1	1	1	1	1	1	1	1	1	1	1	1	1	1	1	1	1	1	1	1	1	1	1	1	1	1	1	1	1	1	1	1
dksA	PA4723	CEC100_4_111	1	1	1	1	1	1	1	0.99	1	1	1	1	1	0.99	1	1	0.99	1	1	1	1	1	1	1	1	1	1	1	1	0.99	0.99	1	1	1	1	1	1	1	1	1	1	1	1	1	1	0.99	1
gacA	PA2586	CEC100_10_146	1	1	1	1	1	1	1	1	1	1	1	1	1	1	1	1	1	1	1	1	1	1	1	1	1	1	1	1	1	1	1	1	1	1	1	1	1	1	1	1	1	1	1	1	1	1	1
gacS	PA0928	CEC100_1_122	1	1	1	1	1	1	1	1	1	1	1	1	1	1	1	0.57	1	1	1	1	1	1	1	1	1	1	1	1	1	1	1	1	1	1	1	1	1	1	1	1	1	1	1	1	1	1	1
hcnA	PA2193	CEC100_38_27	1	1	0.99	1	1	1	1	1	1	1	0.99	1	1	1	1	1	1	1	1	1	1	1	1	1	1	1	1	1	1	1	1	0.99	1	1	0.15	1	1	1	1	1	1	1	1	1	1	1	1
hcnB	PA2194	CEC100_38_26	1	1	1	1	1	1	1	0.99	1	1	1	1	1	0.99	1	1	0.99	1	1	1	1	1	1	1	1	1	1	1	1	1	1	1	1	1	0.07	0.99	1	1	1	1	1	1	1	1	1	1	1
hcnC	PA2195	CEC100_38_25	1	1	1	0.99	1	1	1	1	1	1	1	1	1	0.99	1	1	0.99	1	1	1	1	1	1	1	1	1	0.99	1	0.99	1	1	1	1	1	0.16	1	0.99	1	1	1	1	0.99	0.99	0.99	0.99	1	1
lasA	PA1871	CEC100_3_31	0.99	0.99	0.99	0.99	0.99	0.99	0.99	0.97	0.99	0.99	0.98	1	0.98	0.98	0.99	0.99	0.98	0.99	0.99	0.99	0.99	0.99	0.99	0.99	0.99	0.99	0.99	0.99	0.99	0.99	0.99	0.99	0.99	0.99	0.99	0.99	0.99	0.99	0.99	0.99	0.99	0.99	0.99	0.99	0.99	0.99	0.99
lasB	PA3724	CEC100_2_146	1	1	1	0.99	1	1	1	0.99	1	1	0.99	1	1	0.99	1	1	0.99	1	1	1	1	1	1	1	1	1	1	1	0.99	1	1	1	1	1	1	1	0.99	1	1	1	1	0.99	0.99	0.99	0.99	1	1
lasI	PA1432	CEC100_19_81	1	1	1	1	1	1	1	1	1	1	1	1	1	1	1	1	1	1	1	1	1	1	1	1	1	1	1	1	1	1	1	1	1	1	1	1	1	1	1	1	1	1	1	1	1	1	1
lasR	PA1430	CEC14_55_17	0.9	0.9	0.9	0.9	0.9	0.9	0.9	0.9	0.9	0.9	0.89	0.89	0.89	0.89	0.89	1	0.89	0.9	0.9	0.9	0.9	0.9	0.9	0.9	0.9	0.9	0.89	0.9	0.9	0.9	0.9	0.9	0.9	0.9	0.9	0.9	0.9	0.9	0.9	0.89	0.9	0.9	0.9	0.89	0.9	0.81	0.9
lecA	PA2570	CEC100_13_36	1	1	1	0.99	1	1	1	0.98	1	1	0.99	1	1	1	1	1	1	1	1	1	1	1	1	1	1	1	1	1	0.99	1	1	1	1	1	1	1	1	1	1	1	1	1	1	1	1	1	1
mvaT	PA4315	CEC100_9_7	1	1	1	1	1	1	1	1	1	1	1	1	1	1	1	1	1	1	1	1	1	1	1	1	1	1	1	1	1	1	1	1	1	1	1	1	1	1	1	1	1	1	1	1	1	1	1
pqsA	PA0996	CEC100_1_181	1	1	1	1	1	1	1	0.93	1	1	0.99	1	1	1	1	1	0.79	1	1	1	1	1	1	1	1	1	1	1	1	1	1	1	1	1	1	1	0.99	0.16	0.16	0.16	0.16	0.99	0.99	0.99	0.99	1	1
pqsB	PA0997	CEC100_1_182	1	1	1	1	1	1	1	1	1	1	1	1	1	0.99	1	1	0.99	1	1	1	1	1	1	1	1	1	1	1	1	1	1	0.99	1	1	1	1	1	1	1	1	1	1	1	1	1	1	1
pqsC	PA0998	CEC100_1_183	1	1	1	1	1	1	1	1	1	1	1	1	1	1	1	1	1	1	1	1	1	1	1	1	1	1	1	1	1	1	1	1	1	1	1	1	1	1	1	1	1	1	1	1	1	1	1
pqsD	PA0999	CEC100_1_184	0.99	0.99	0.99	0.99	0.99	0.99	0.99	0.99	0.99	0.99	0.99	0.99	0.99	0.99	0.99	0.99	0.99	0.99	0.99	0.99	0.99	0.99	0.99	0.99	0.99	0.99	0.99	0.99	0.99	0.99	0.99	0.99	0.99	0.99	0.99	0.99	0.99	0.99	0.99	0.99	0.99	0.99	0.99	0.99	0.99	0.99	0.99
pqsD	PA0999	CEC12_14_2	0	0	0.31	0.24	0	0	0	0.68	0	0	0.24	0	0	1	0.3	0	1	0	0	0	0	0	0	0	0	0	0	0	0.24	0	0	0	0	0	0	0	0.67	0	0	0	0	0.67	0.67	0.67	0.67	0.31	0.7
pqsE	PA1000	CEC100_1_185	1	1	1	1	1	1	1	1	1	1	0.99	1	1	1	1	1	1	1	1	1	1	1	1	1	1	1	1	1	1	0.99	0.99	1	0.64	0.64	1	1	1	1	1	1	1	1	1	1	1	1	1
pqsR (mvfR)	PA1003	CEC100_1_188	1	1	1	1	1	1	1	1	1	1	1	1	1	1	0.99	1	1	1	1	1	1	1	1	1	1	1	1	1	1	1	1	1	1	1	1	1	1	1	1	1	1	1	1	1	1	1	1
qscR	PA1898	CEC100_3_3	1	1	1	1	1	1	1	1	1	1	1	1	1	1	1	1	1	1	1	1	1	1	1	1	1	1	1	1	1	1	1	1	1	0.28	1	1	1	1	1	1	1	1	1	1	1	1	1
qteE	PA2593	CEC100_10_139	1	1	1	0.99	1	1	1	1	1	1	1	1	1	1	1	1	1	1	1	1	1	1	1	1	1	1	1	1	0.99	1	1	1	1	1	1	1	1	1	1	1	1	1	1	1	1	1	1
rhlA	PA3479	CEC100_49_10	0.99	0.99	1	1	1	1	1	1	1	1	1	0.99	1	1	1	1	1	0.99	0.99	0.99	0.99	0.99	0.99	0.99	0.99	0.99	1	1	1	1	1	1	1	1	1	1	1	1	1	1	1	1	1	1	1	1	1
rhlB	PA3478	CEC100_49_11	1	1	1	1	1	1	1	1	1	1	1	1	1	1	1	1	1	1	1	1	1	1	1	1	1	1	1	1	1	1	1	1	1	1	1	1	1	1	1	1	1	1	1	1	1	1	1
rhlI	PA3476	CEC100_49_13	0.99	0.99	1	1	1	1	1	1	1	1	1	1	1	0.99	1	1	0.99	0.99	0.99	0.99	0.99	0.99	0.99	0.99	0.99	0.99	1	1	1	1	1	1	1	1	1	1	1	1	1	1	1	1	1	1	1	1	1
rhlR	PA3477	CEC132_1_298	0.77	0.77	0.77	0.77	0.76	0.77	0.76	0.76	0.76	0.76	0.77	0.76	0.76	0.76	0.76	0.77	0.76	0.77	0.77	0.77	0.77	0.77	0.77	0.77	0.77	0.77	0.77	0.76	0.77	0.76	0.76	0.77	0.77	0.77	0.76	0.76	0.77	0.76	0.76	0.76	0.76	0.77	0.77	0.77	0.77	0.76	0.77
rpoN	PA4462	CEC100_9_157	1	1	1	1	1	1	1	1	1	1	1	1	1	1	1	1	1	1	1	1	1	1	1	1	1	1	1	1	1	1	1	1	1	1	1	1	1	1	1	1	1	1	1	1	1	1	1
rpoS	PA3622	CEC100_2_45	1	1	1	1	1	1	1	1	1	1	1	1	1	1	1	1	1	1	1	1	1	1	1	1	1	1	1	1	1	1	1	1	1	1	1	1	1	1	1	1	1	1	1	1	1	1	1
rsaL	PA1431	CEC100_19_82	1	1	1	1	1	1	1	1	1	1	1	1	1	1	1	1	1	1	1	1	1	1	1	1	1	1	1	1	1	1	1	1	1	1	1	1	1	1	1	1	1	1	1	1	1	1	1
rsmA	PA0905	CEC100_1_99	1	1	1	1	1	1	1	1	1	1	1	1	1	1	1	1	1	1	1	1	1	1	1	1	1	1	1	1	1	1	1	1	1	1	1	1	1	1	1	1	1	1	1	1	1	1	1
toxA	PA1148	CEC100_1_344	0.99	0.99	0.99	0.99	0.99	0.98	0.99	0.03	0.99	0.99	0.99	0.99	0.99	0.99	0.99	0.99	0.99	0.99	0.99	0.99	0.99	0.99	0.99	0.99	0.99	0.99	0.99	0.98	0.99	0.99	0.99	0.99	0.99	0.99	0.99	0.99	0.6	0.99	0.99	0.99	0.99	0.99	0.99	0.99	0.99	0.99	0.99
vfr	PA0652	CEC27_7_17	0.55	0.55	0.55	0.55	0.55	0.55	0.55	0.55	0.55	0.55	0.55	0.55	0.55	0.55	0.55	0.55	0.55	0.55	0.55	0.55	0.55	0.55	0.55	0.55	0.55	0.55	0.55	1	0.55	0.55	0.55	0.55	0.55	0.55	0.55	0.55	0.55	0.55	0.55	0.55	0.55	0.55	0.55	0.55	0.55	0.55	0.55
[truncated: 84 more columns]
